# Supplementary material for: Endosome rupture enables enteroviruses from the family Picornaviridae to infect cells
Source: Commun Biol. 2024 Nov 8;7:1465. doi: 10.1038/s42003-024-07147-9 (PMC11543853; doi:10.1038/s42003-024-07147-9)
Supplement: Supplementary file 6 — Supplementary Data 1 [file 42003_2024_7147_MOESM6_ESM.xlsx]

## Sheet: Fig4_inhibitor_odds_ratio
Odds ratio data - inhibition experiments													HRV2_60min_control
	Virions in cytoplasm	Empty particles in cytoplasm	Virions in vesicles	Empty particles in vesicles		a = Number of exposed cases (wisko, empty)							tomo#	Virions in cytoplasm	Empty particles in cytoplasm	Virions in vesicles	Empty particles in vesicles
						b = Number of exposed non-cases (wisko, full)							tomo1	1	6	144	60
Control	233	34	659	156		c = Number of unexposed cases (control, empty)							tomo2	0	0	63	8
Wiskostatin	98	142	362	812		d = Number of unexposed non-cases (control, full)							tomo3	5	0	7	4
Bafilomycin	453	31	402	6									tomo4	48	8	0	0
						OR=ad/bc							tomo5	24	1	28	3
Odds ratio Control - Wiskostatin Cytoplasm													tomo6	29	2	27	3
OR	9.92977												tomo7	49	1	83	8
Standard Error	0.225721												tomo8	7	3	17	3
Upper 95% CI	15.4553												tomo10	4	1	4	0
Lower 95% CI	6.37972												tomo11	8	2	32	1
z	10.1698												tomo12	6	0	33	3
p-value (two tailed test)	0		Treatment	Odds ratio	Lower 95% CI	Graph lower 95 % CI	Upper 95% CI	Graph upper 95% CI	Position				tomo13	8	3	7	0
			Wiskostatin Cytoplasm	9.92977	6.37972	3.55005	15.4553	5.52551	0.4				tomo19	7	2	7	0
Odds ratio Control - Wiskostatin Vesicles			Wiskostatin Vesicles	9.47563	7.6501	1.82554	11.7368	2.26116	1.3				tomo20	2	2	4	1
OR	9.47563		Bafilomycin Cytoplasm	0.468965	0.281122	0.187843	0.782324	0.313359	2.2				tomo21	7	1	36	20
Standard Error	0.109186		Bafilomycin Vesicles	0.0630501	0.0276366	0.0354135	0.143843	0.0807925	3.1				tomo22	1	0	10	3
Upper 95% CI	11.7368												tomo23	11	0	5	2
Lower 95% CI	7.6501												tomo24	11	2	8	1
z	20.5953												tomo25	2	0	9	1
p-value (two tailed test)	0												tomo26	0	0	0	0
													tomo27	2	0	37	5
Odds ratio Control - Bafilomycin Cytoplasm													tomo28	1	0	17	9
OR	0.468965												tomo29	0	0	81	21
Standard Error	0.261092												Mean	10.1304	1.47826	28.6522	6.78261
Upper 95% CI	0.782324												Standard deviation	14.0948	2.04205	34.7662	12.9438
Lower 95% CI	0.281122												Sum	233	34	659	156
z	-2.90023
p-value (two tailed test)	0.00372892												HRV2_60min_wiskostatin
													tomo#	Virions in cytoplasm	Empty particles in cytoplasm	Virions in vesicles	Empty particles in vesicles
													tomo1	7	3	3	4
Odds ratio Control - Bafilomycin Vesicles													tomo2	14	3	40	11
OR	0.0630501												tomo4	2	3	6	0
Standard Error	0.420811												tomo5	17	4	20	14
Upper 95% CI	0.143843												tomo6	23	2	5	13
Lower 95% CI	0.0276366												tomo7	4	2	1	0
z	-6.56785												tomo9	9	2	3	0
p-value (two tailed test)	5.10458e-11												tomo10	0	1	5	0
													tomo11	0	2	47	14
A standard normal deviate (z-value) is calculated as ln(OR)/SE{ln(OR)}, P-value is the area of the normal distribution that falls outside ±z													tomo12	3	0	5	1
Note: The calculation of P-value is unreliable for very small P-values. If it is smaller than 0.0001, just P<0.0001 should be reported.													tomo13	1	0	120	74
													tomo14	6	5	4	23
													tomo15	2	3	29	80
													tomo16	1	1	34	8
													tomo17	7	108	7	92
													tomo18	2	3	33	478
													Mean	6.125	8.875	22.625	50.75
													Standard deviation	6.67208	26.4673	30.2211	118.013
													Sum	98	142	362	812
													HRV2_60min_bafA
													tomo#	Virions in cytoplasm	Empty particles in cytoplasm	Virions in vesicles	Empty particles in vesicles
													tomo4	21	3	2	0
													tomo5	2	0	81	1
													tomo8	1	3	2	0
													tomo11	7	4	0	0
													tomo13	14	0	55	0
													tomo14	80	7	141	2
													tomo115	104	3	15	0
													tomo16	3	7	0	0
													tomo19	209	3	0	0
													tomo21	2	0	36	0
													tomo25	10	1	70	3
													Mean	41.1818	2.81818	36.5455	0.545455
													Standard deviation	65.6092	2.52262	46.0486	1.03573
													Sum	453	31	402	6

## Sheet: Suppl_fig4_and_Table2
Counting virus particles in tomograms
Human rhinovirus 2		Virions in cytoplasm	Empty particles in cytoplasm	Virions in vesicles	Empty particles in vesicles	Total
7 min	SUM	18	2	261	2
	Sum in location	20		263		283
	Percent in location	90	10	99.2395	0.760456
	percent in whole tomo	6.36042	0.706714	92.2261	0.706714	100
30 min	SUM	238	42	480	11
	Sum in location	280		491		771
	Percent in location	85	15	97.7597	2.24033
	percent in whole tomo	30.869	5.44747	62.2568	1.42672	100
60 min	SUM	283	77	134	49
	Sum in location	360		183		543
	Percent in location	78.6111	21.3889	73.224	26.776
	percent in whole tomo	52.1179	14.1805	24.6777	9.02394	100
Enterovirus 71		Virions in cytoplasm	Empty particles in cytoplasm	Virions in vesicles	Empty particles in vesicles	total
30 min	SUM	6748	18	27	3	6796
	Sum in location	6766		30
	Percent in location	99.734	0.266036	90	10
	percent in whole tomo	99.2937	0.264862	0.397293	0.0441436	100
60 min	SUM	1805	36	255	4
	sum in location	1841		259		2100
	percent in location	98.0445	1.95546	98.4556	1.5444
	percent in whole tomo	85.9524	1.71429	12.1429	0.190476	100
Echovirus 30		Virions in cytoplasm	Empty particles in cytoplasm	Virions in vesicles	Empty particles in vesicles	total
20min	SUM	35	3	534	11
	Sum in location	38		545		583
	Percent in location	92.1053	7.89474	97.9817	2.01835
	percent in whole tomo	6.00343	0.51458	91.5952	1.88679	100
30 min	SUM	181	17	688	18
	Sum in location	198		706		904
	Percent in location	91.4141	8.58586	97.4504	2.54958
	percent in whole tomo	20.0221	1.88053	76.1062	1.99115	100
60 min	SUM	888	100	857	43
	Sum in location	988		900		1888
	Percent in location	89.8785	10.1215	95.2222	4.77778
	percent in whole tomo	47.0339	5.29661	45.3919	2.27754	100
Echovirus 18		Virions in cytoplasm	Empty particles in cytoplasm	Virions in vesicles	Empty particles in vesicles	total
20 min	SUM	4544	20	2117	10
	Sum in location	4564		2127		6691
	Percent in location	99.5618	0.438212	99.5299	0.470146
	percent in whole tomo	67.9121	0.298909	31.6395	0.149454	100
30 min	SUM	749	4071	8	1
	Sum in location	4820		9		4829
	Percent in location	15.5394	84.4606	88.8889	11.1111
	percent in whole tomo	15.5105	84.3032	0.165666	0.0207082	100
HRV2_inhibitors		Virions in cytoplasm	Empty particles in cytoplasm	Virions in vesicles	Empty particles in vesicles	total
HRV2_60min_wiskostatin	SUM	98	142	362	812
	Sum in location	240		1174		1414
	Percent in location	40.8333	59.1667	30.8348	69.1652
	percent in whole tomo	6.93069	10.0424	25.6011	57.4257	100
HRV2_60min_bafA	SUM	453	31	402	6
	Sum in location	484		408		892
	Percent in location	93.595	6.40496	98.5294	1.47059
	Percent in whole tomo	50.7848	3.47534	45.0673	0.672646	100
HRV2_60min_control	SUM	233	34	659	156	1082
	Sum in location	267		815
	Percent in location	87.2659	12.7341	80.8589	19.1411
	Percent in whole tomo	21.5342	3.14233	60.9057	14.4177	100
		.

## Sheet: Table_distances_from_membrane
Distance of virus particles from membrane (in nm)
	Echovirus 18		HRV2		Enterovirus 71		Echovirus 30
	13.38		20.258		10.397		6.085
	26.006		29.325		12.475		7.921		Enterovirus 71	Echovirus 18	HRV2	Echovirus 30	Distance [nm]
	7.98		58.062		12.683		8.224		3	1	2	1	0-5
	30.265		43.182		16.303		8.298		18	16	23	12	5-10
	51.215		46.433		16.617		8.298		17	37	24	26	10-20
	25.237		54.97		17.107		9.973		22	25	19	25	20-30
	27.584		40.274		19.584		11.968		13	15	16	11	30-40
	13.361		69.521		21.123		12.082		12	5	12	9	40-50
	20.07		41.461		21.527		13.277		13	1	4	6	50-60
	19.425		22.128		21.97		13.83		41	0	4	23	60+
	11.742		38.653		25.292		14.865
	34.706		23.023		25.844		14.977
	28.462		14.136		25.977		17.78
	22.489		25.734		31.148		17.917
	9.46		30.517		32.031		22.214
	7.08		56.928		32.031		22.417
	7.05		35.288		32.827		22.51
	9.9		24.079		34.544		25.084
	7.71		34.527		35.303		25.333
	5.4		17.737		37.35		25.381
	12.25		18.922		38.315		25.453
	21.16		20.258		39.009		25.93
	13.95		50.232		40.694		27.197
	17.43		25.23		42.352		27.292
	11.79		18.121		42.579		27.293
	13.18		16.345		45.001		28.321
	16.59		42.772		55.074		28.558
	4.83		13.505		56.341		31.803
	7.05		10.095		58.922		36.845
	28.02		22.266		59.584		51.948
	17.89		18.223		12.35		21
	23.42		19.946		14.32		17
	18.18		19.621		39		21
	15.77		33.527		16.1		40.2
	27.05		40.761		49.77		32.2
	21.42		15.03		77.85		48.66
	11.86		17.04		61.35		53.6
	23.65		17.08		58.312		37.1
	41.92		38.15		109.12		70.61
	13.19		36.17		71.3		74.7
	45.1		27.13		42		102.2
	32.22		20.11		70		89.64
	21.9		14.89		34.69		62.97
	30.07		16.64		64.17		29.07
	42.93		17.08		124.17		30.8
	21.99		17.28		125.86		18.87
	20.02		27.06		98.2		17.03
	16.52		40.39		28.3		19.1
	34.3		20.47		41		18.44
	29.38		47.26		103		26.93
	34.94		12.52		33.26		7.21
	8.4		62.12		26.6		13.04
	34.69		19.05		36.1		4.47
	14.47		24.42		107		23.77
	32.84		30.45		86		19.03
	8.34		16.85		76		13.45
	44.56		52.93		33		38.6
	21.72		48.31		39		34.3
	6.69		55.16		26.8		24.08
	8.8		26.28		41		57.31
	12.51		30.55		56.9		78.64
	10.13		59.07		99		78.77
	18.51		28.89		38		86.95
	33.77		52.95		97		75.8
	7.34		9.68		13		45.1
	10.37		40.08		47.23		57.65
	5.98		27.66		50.93		36.12
	16.53		19.29		10		79.61
	13.46		39.24		41		7
	9.68		50.8		114		41.11
	11.89		55.55		157		82.02
	14.11		57.94		177		112.29
	21.12		20.84		9		114.96
	26.82		18.24		55		63.13
	17.06		23.12		20		49
	15.19		22.3		20		111.84
	10.31		60.3		84		81.51
	14.86		36.91		123		75.54
	21.77		29.51		91		57.01
	16.16		48.34		81		33.02
	12.92		25.99		73		13
	18.19		41.24		34		43.74
	22.46		34.91		19		42.58
	37.99		54.09		101		41.11
	30.18		38.44		90		96.88
	33.26		35.64		19		12.21
	19.68		17.01		69		22.02
	47.15		28.08		64.3		21.21
	22.34		39.27		24.5		17.46
	24.039		44.3		36		7.81
	41.52		9.27		17		83.73
	7.79		26.04		120		82.02
	23.22		47.93		154		7.62
	34.82		38.01		168.8		35.51
	43.04		45.41		211		10.06
	18.74		34.03		128		64.85
	14.66		33.8		33.5		25.02
	12.59		42.48		75		49.09
	20.05		64.4		95		56
	14.3		36.29		48		89.57
mean	20.7627	mean	33.1699		103		60.53
SD	10.9099	SD	14.6554		54		30.27
N =	100	N=	100		57.8		25.1
					59.1		9.4
					55.6		16
					32.67		16.6
					62		28
					64.8		26.7
					8.9		12.3
					25.9		12.2
					23.5		15.6
					18.44		15.3
					19.8		6.4
					20.4	mean	36.7116
					61.2	SD	27.6134
					81.4	N =	113
					47.3
					48.8
					26.2
					30.3
					29.3
					97.12
					29
					22.9
					30.2
					83.4
				mean	54.4668
				SD	38.9975
				N =	126

## Sheet: Echo18_qPCR_replica1
GAPDH																B2M
	tech replica	Average	SD technical replicas			tech replica	Average	SD technical replicas			tech replica	Average	SD technical replicas				tech replica	Average	SD technical replicas			tech replica	Average	SD technical replicas			tech replica	Average	SD technical replicas
Echo18 1h	18.64	18.7725	0.103722		Echo18 7h	19.72	19.7575	0.117011		Echo18 9h	19.79	20.075	0.235726			Echo18 1h	20.2	20.185	0.0420317		Echo18 7h	20.98	21.155	0.25619		Echo18 9h	21.95	21.98	0.0725718
	18.8					19.91					19.99						20.23					21.46					21.9
	18.76					19.77					20.33						20.13					21.27					22.07
	18.89					19.63					20.19						20.18					20.91					22
Echo18+wiskostatin 1h	19.74	19.32	0.287518		Echo18+wiskostatin 7h	18.84	19.0475	0.220813		Echo18+wiskostatin 9h	19.35	19.36	0.0182574			Echo18+wiskostatin 1h	20.37	20.4775	0.0974252		Echo18+wiskostatin 7h	20.43	20.4175	0.0861684		Echo18+wiskostatin 9h	20.27	20.3575	0.0877021
	19.1					19.36					19.34						20.56					20.31					20.38
	19.18					18.99					19.38						20.56					20.52					20.47
	19.26					19					19.37						20.42					20.41					20.31
V3
	tech replica	Average	SD technical replicas			tech replica	Average	SD technical replicas			tech replica	Average	SD technical replicas
Echo18 1h	17.91	17.9125	0.246357		Echo18 7h	14.72	14.565	0.138203		Echo18 9h	14.55	14.425	0.135277
	17.71					14.54					14.28
	17.77					14.61					14.53
	18.26					14.39					14.34
Echo18+wiskostatin 1h	18.72	18.615	0.0704746		Echo18+wiskostatin 7h	16.61	16.61	0.00816497		Echo18+wiskostatin 9h	17.21	17.1875	0.0457347
	18.57					16.61					17.2
	18.59					16.6					17.22
	18.58					16.62					17.12
V5
	tech replica	Average	SD technical replicas			tech replica	Average	SD technical replicas			tech replica	Average	SD technical replicas
Echo18 1h	17.33	17.32	0.123828		Echo18 7h	14.06	14.04	0.137598		Echo18 9h	13.52	13.515	0.0818535
	17.25					14.12					13.61
	17.49					13.84					13.41
	17.21					14.14					13.52
Echo18+wiskostatin 1h	17.76	17.9175	0.237259		Echo18+wiskostatin 7h	15.92	16.13	0.144914		Echo18+wiskostatin 9h	16.24	16.48	0.161452
	17.7					16.25					16.58
	18.22					16.16					16.57
	17.99					16.19					16.53
Normalization to GAPDH										Normalization to B2M
V3	dCt (to GAPDH)		ddCt (to t=1h)	fold change (relative enrichment)						V3	dCt (to B2M)		ddCt (to t=1h)	fold change (relative enrichment)
Echo18 1h	-0.86									Echo18 1h	-2.2725
Echo18 7h	-5.1925		-4.3325	20.1471						Echo18 7h	-6.59		-4.3175	19.9387
Echo18 9h	-5.65		-4.79	27.6652						Echo18 9h	-7.555		-5.2825	38.9216
Echo18+wiskostatin 1h	-0.705									Echo18+wiskostatin 1h	-1.8625
Echo18+wiskostatin 7h	-2.4375		-1.7325	3.32303						Echo18+wiskostatin 7h	-3.8075		-1.945	3.85038
Echo18+wiskostatin 9h	-2.1725		-1.4675	2.76542						Echo18+wiskostatin 9h	-3.17		-1.3075	2.47512
V5	dCt (to GAPDH)		ddCt (to t=1h)	fold change						V5	dCt (to B2M)		ddCt (to t=1h)	fold change
Echo18 1h	-1.4525									Echo18 1h	-2.865
Echo18 7h	-5.7175		-4.265	19.2262						Echo18 7h	-7.115		-4.25	19.0273
Echo18 9h	-6.56		-5.1075	34.4755						Echo18 9h	-8.465		-5.6	48.5029
Echo18+wiskostatin 1h	-1.4025									Echo18+wiskostatin 1h	-2.56
Echo18+wiskostatin 7h	-2.9175		-1.515	2.85799						Echo18+wiskostatin 7h	-4.2875		-1.7275	3.31153
Echo18+wiskostatin 9h	-2.88		-1.4775	2.78466						Echo18+wiskostatin 9h	-3.8775		-1.3175	2.49234

## Sheet: Echo18_qPCR_replica2
GAPDH																B2M
	tech replica	Average	SD technical replicas			tech replica	Average	SD technical replicas			tech replica	Average	SD technical replicas				tech replica	Average	SD technical replicas			tech replica	Average	SD technical replicas			tech replica	Average	SD technical replicas
Echo18 1h	17.87	18.0275	0.231283		Echo18 7h	18.88	18.805	0.0597216		Echo18 9h	19.52	19.6325	0.114127			Echo18 1h	19.69	19.6125	0.0805709		Echo18 7h	20.66	20.5775	0.0917878		Echo18 9h	21.57	21.5525	0.0767572
	18.37					18.78					19.78						19.64					20.64					21.44
	17.96					18.82					19.66						19.62					20.55					21.59
	17.91					18.74					19.57						19.5					20.46					21.61
Echo18+wiskostatin 1h	17.7	17.97	0.245357		Echo18+wiskostatin 7h	17.82	18.095	0.239792		Echo18+wiskostatin 9h	18.42	18.3825	0.0639661			Echo18+wiskostatin 1h	19.54	19.51	0.0621825		Echo18+wiskostatin 7h	19.64	19.5625	0.0801561		Echo18+wiskostatin 9h	19.98	19.99	0.111056
	18.29					18.32					18.39						19.42					19.58					19.85
	17.9					17.97					18.29						19.56					19.45					20.12
	17.99					18.27					18.43						19.52					19.58					20.01
V3
	tech replica	Average	SD technical replicas			tech replica	Average	SD technical replicas			tech replica	Average	SD technical replicas
Echo18 1h	17.28	17.2	0.214321		Echo18 7h		13.8967	0.225019		Echo18 9h	14.23	14.005	0.150222
	17.33					14.15					13.92
	17.31					13.72					13.94
	16.88					13.82					13.93
Echo18+wiskostatin 1h	17.97	17.6425	0.252372		Echo18+wiskostatin 7h	15.57	15.5825	0.0987843		Echo18+wiskostatin 9h	15.67	15.6875	0.0675154
	17.47					15.6					15.6
	17.71					15.46					15.75
	17.42					15.7					15.73
V5
	tech replica	Average	SD technical replicas			tech replica	Average	SD technical replicas			tech replica	Average	SD technical replicas
Echo18 1h	16.51	16.4967	0.0321455		Echo18 7h	13.3	13.1925	0.192938		Echo18 9h	13.16	13.06	0.11547
	16.52					13.33					12.96
	16.46					13.23					13.16
						12.91					12.96
Echo18+wiskostatin 1h	16.62	16.7525	0.106888		Echo18+wiskostatin 7h	14.94	14.91	0.060553		Echo18+wiskostatin 9h	14.82	14.7725	0.0561991
	16.88					14.9					14.71
	16.74					14.83					14.74
	16.77					14.97					14.82
Normalization to GAPDH										Normalization to B2M
V3	dCt (to GAPDH)		ddCt (to t=1h)	fold change (relative enrichment)						V3	dCt (to B2M)		ddCt (to t=1h)	fold change (relative enrichment)
Echo18 1h	-0.8275									Echo18 1h	-2.4125
Echo18 7h	-4.90833		-4.08083	16.9221						Echo18 7h	-6.68083		-4.26833	19.2707
Echo18 9h	-5.6275		-4.8	27.8576						Echo18 9h	-7.5475		-5.135	35.139
Echo18+wiskostatin 1h	-0.3275									Echo18+wiskostatin 1h	-1.8675
Echo18+wiskostatin 7h	-2.5125		-2.185	4.54727						Echo18+wiskostatin 7h	-3.98		-2.1125	4.3244
Echo18+wiskostatin 9h	-2.695		-2.3675	5.16046						Echo18+wiskostatin 9h	-4.3025		-2.435	5.40764
V5	dCt (to GAPDH)		ddCt (to t=1h)	fold change						V5	dCt (to B2M)		ddCt (to t=1h)	fold change
Echo18 1h	-1.53083									Echo18 1h	-3.11583
Echo18 7h	-5.6125		-4.08167	16.9318						Echo18 7h	-7.385		-4.26917	19.2818
Echo18 9h	-6.5725		-5.04167	32.9377						Echo18 9h	-8.4925		-5.37667	41.5468
Echo18+wiskostatin 1h	-1.2175									Echo18+wiskostatin 1h	-2.7575
Echo18+wiskostatin 7h	-3.185		-1.9675	3.9109						Echo18+wiskostatin 7h	-4.6525		-1.895	3.71922
Echo18+wiskostatin 9h	-3.61		-2.3925	5.25066						Echo18+wiskostatin 9h	-5.2175		-2.46	5.50217

## Sheet: Echo18_qPCR_replica3
GAPDH																B2M
	tech replica	Average	SD technical replicas			tech replica	Average	SD technical replicas			tech replica	Average	SD technical replicas				tech replica	Average	SD technical replicas			tech replica	Average	SD technical replicas			tech replica	Average	SD technical replicas
Echo18 1h	19.95	19.8675	0.132256		Echo18 7h	20.28	20.5225	0.278613		Echo18 9h	20.6	20.735	0.109087			Echo18 1h	20.92	21.2775	0.239217		Echo18 7h	21.9	21.865	0.118181		Echo18 9h	22.71	22.8225	0.13048
	19.87					20.49					20.86						21.37					21.98					22.92
	19.68					20.92					20.77						21.4					21.88					22.95
	19.97					20.4					20.71						21.42					21.7					22.71
Echo18+wiskostatin 1h	19.55	19.565	0.0914695		Echo18+wiskostatin 7h	19.5	19.63	0.0912871		Echo18+wiskostatin 9h	19.9	19.965	0.276948			Echo18+wiskostatin 1h	20.33	20.5075	0.153704		Echo18+wiskostatin 7h	20.47	20.595	0.0984886		Echo18+wiskostatin 9h	20.72	20.825	0.104722
	19.67					19.64					19.99						20.56					20.71					20.77
	19.59					19.71					20.32						20.69					20.61					20.96
	19.45					19.67					19.65						20.45					20.59					20.85
V3
	tech replica	Average	SD technical replicas			tech replica	Average	SD technical replicas			tech replica	Average	SD technical replicas
Echo18 1h	18.67	18.61	0.0424264		Echo18 7h	14.68	14.8375	0.106262		Echo18 9h	14.69	14.76	0.147648
	18.61					14.91					14.6
	18.58					14.87					14.81
	18.58					14.89					14.94
Echo18+wiskostatin 1h	18.82	18.7	0.0920145		Echo18+wiskostatin 7h	16.25	16.4025	0.125797		Echo18+wiskostatin 9h	16.61	16.645	0.0369685
	18.61					16.52					16.62
	18.72					16.35					16.66
	18.65					16.49					16.69
V5
	tech replica	Average	SD technical replicas			tech replica	Average	SD technical replicas			tech replica	Average	SD technical replicas
Echo18 1h	17.79	17.785	0.0525991		Echo18 7h	13.82	14.03	0.324037		Echo18 9h	14.36	14.1275	0.268747
	17.71					14.39					13.91
	17.83					14.21					13.88
	17.81					13.7					14.36
Echo18+wiskostatin 1h	17.98	18.0225	0.199562		Echo18+wiskostatin 7h	15.64	15.7375	0.0865544		Echo18+wiskostatin 9h	15.93	16.18	0.191485
	18.31					15.82					16.13
	17.95					15.8					16.33
	17.85					15.69					16.33
Normalization to GAPDH										Normalization to B2M
V3	dCt (to GAPDH)		ddCt (to t=1h)	fold change (relative enrichment)						V3	dCt (to B2M)		ddCt (to t=1h)	fold change (relative enrichment)
Echo18 1h	-1.2575									Echo18 1h	-2.6675
Echo18 7h	-5.685		-4.4275	21.5184						Echo18 7h	-7.0275		-4.36	20.5348
Echo18 9h	-5.975		-4.7175	26.3093						Echo18 9h	-8.0625		-5.395	42.0782
Echo18+wiskostatin 1h	-0.865									Echo18+wiskostatin 1h	-1.8075
Echo18+wiskostatin 7h	-3.2275		-2.3625	5.14261						Echo18+wiskostatin 7h	-4.1925		-2.385	5.22344
Echo18+wiskostatin 9h	-3.32		-2.455	5.48313						Echo18+wiskostatin 9h	-4.18		-2.3725	5.17838
V5	dCt (to GAPDH)		ddCt (to t=1h)	fold change						V5	dCt (to B2M)		ddCt (to t=1h)	fold change
Echo18 1h	-2.0825									Echo18 1h	-3.4925
Echo18 7h	-6.4925		-4.41	21.259						Echo18 7h	-7.835		-4.3425	20.2872
Echo18 9h	-6.6075		-4.525	23.0229						Echo18 9h	-8.695		-5.2025	36.8221
Echo18+wiskostatin 1h	-1.5425									Echo18+wiskostatin 1h	-2.485
Echo18+wiskostatin 7h	-3.8925		-2.35	5.09824						Echo18+wiskostatin 7h	-4.8575		-2.3725	5.17838
Echo18+wiskostatin 9h	-3.785		-2.2425	4.73216						Echo18+wiskostatin 9h	-4.645		-2.16	4.46915

## Sheet: qPCR_dCt values (Livak method) 
dCt (normalized to GAPDH)										dCt (normalized to B2M)
	V3			V5							V3			V5
	dCt	Average dCt	st. dev	dCt	Average dCt	st. dev					dCt	Average dCt	st. dev	dCt	Average dCt	st. dev
Echo18 1h 1	-0.86	-0.981667	0.239431	-1.4525	-1.68861	0.343359				Echo18 1h 1	-2.2725	-2.45083	0.200271	-2.865	-3.15778	0.315846
Echo18 1h 2	-0.8275			-1.53083						Echo18 1h 2	-2.4125			-3.11583
Echo18 1h 3	-1.2575			-2.0825						Echo18 1h 3	-2.6675			-3.4925
Echo18 7h 1	-5.1925	-5.26194	0.392963	-5.7175	-5.94083	0.480633				Echo18 7h 1	-6.59	-6.76611	0.23088	-7.115	-7.445	0.363731
Echo18 7h 2	-4.90833			-5.6125						Echo18 7h 2	-6.68083			-7.385
Echo18 7h 3	-5.685			-6.4925						Echo18 7h 3	-7.0275			-7.835
Echo18 9h 1	-5.65	-5.75083	0.19446	-6.56	-6.58	0.0246221				Echo18 9h 1	-7.555	-7.72167	0.295194	-8.47	-8.5525	0.12392
Echo18 9h 2	-5.6275			-6.5725						Echo18 9h 2	-7.5475			-8.4925
Echo18 9h 3	-5.975			-6.6075						Echo18 9h 3	-8.0625			-8.695
Echo18+wiskostatin 1h 1	-0.705	-0.6325	0.275987	-1.4025	-1.3875	0.163018				Echo18+wiskostatin 1h 1	-1.8625	-1.84583	0.0332916	-2.56	-2.60083	0.140764
Echo18+wiskostatin 1h 2	-0.3275			-1.2175						Echo18+wiskostatin 1h 2	-1.8675			-2.7575
Echo18+wiskostatin 1h 3	-0.865			-1.5425						Echo18+wiskostatin 1h 3	-1.8075			-2.485
Echo18+wiskostatin 7h 1	-2.4375	-2.72583	0.436071	-2.9175	-3.33167	0.503775				Echo18+wiskostatin 7h 1	-3.8075	-3.99333	0.192846	-4.2875	-4.59917	0.288718
Echo18+wiskostatin 7h 2	-2.5125			-3.185						Echo18+wiskostatin 7h 2	-3.98			-4.6525
Echo18+wiskostatin 7h 3	-3.2275			-3.8925						Echo18+wiskostatin 7h 3	-4.1925			-4.8575
Echo18+wiskostatin 9h 1	-2.1725	-2.72917	0.574512	-2.88	-3.425	0.480026				Echo18+wiskostatin 9h 1	-3.17	-3.88417	0.621512	-3.8775	-4.58	0.672361
Echo18+wiskostatin 9h 2	-2.695			-3.61						Echo18+wiskostatin 9h 2	-4.3025			-5.2175
Echo18+wiskostatin 9h 3	-3.32			-3.785						Echo18+wiskostatin 9h 3	-4.18			-4.645

## Sheet: qPCR_results_(Livak method)
Fold change (FC=relative enrichment) (to GAPDH, t=1h)										Fold change (FC=relative enrichment) (to B2M, t=1h)
	V3			V5							V3			V5
	fold change (relative enrichment)	Average FC	st. dev	fold change (relative enrichment)	Average FC	st. dev					fold change (relative enrichment)	Average FC	st. dev	fold change (relative enrichment)	Average FC	st. dev
Echo18 1h		1			1					Echo18 1h		1			1
Echo18 7h 1	20.1471	19.5292	2.35966	19.2262	19.139	2.16488				Echo18 7h 1	19.9387	19.9147	0.632423	19.0273	19.5321	0.666216
Echo18 7h 2	16.9221			16.9318						Echo18 7h 2	19.2707			19.2818
Echo18 7h 3	21.5184			21.259						Echo18 7h 3	20.5348			20.2872
Echo18 9h 1	27.6652	27.2774	0.843886	34.4755	30.1454	6.21595				Echo18 9h 1	38.9216	38.7129	3.4743	48.5029	42.2906	5.87583
Echo18 9h 2	27.8576			32.9377						Echo18 9h 2	35.139			41.5468
Echo18 9h 3	26.3093			23.0229						Echo18 9h 3	42.0782			36.8221
Echo18+wiskostatin 1h		1			1					Echo18+wiskostatin 1h		1			1
Echo18+wiskostatin 7h 1	3.32303	4.33764	0.927725	2.85799	3.95571	1.1208				Echo18+wiskostatin 7h 1	3.85038	4.46607	0.697408	3.31153	4.06971	0.981533
Echo18+wiskostatin 7h 2	4.54727			3.9109						Echo18+wiskostatin 7h 2	4.3244			3.71922
Echo18+wiskostatin 7h 3	5.14261			5.09824						Echo18+wiskostatin 7h 3	5.22344			5.17838
Echo18+wiskostatin 9h 1	2.76542	4.46967	1.48471	2.78466	4.25583	1.30018				Echo18+wiskostatin 9h 1	2.47512	4.35371	1.63094	2.49234	4.15455	1.52938
Echo18+wiskostatin 9h 2	5.16046			5.25066						Echo18+wiskostatin 9h 2	5.40764			5.50217
Echo18+wiskostatin 9h 3	5.48313			4.73216						Echo18+wiskostatin 9h 3	5.17838			4.46915
T-test V3 (GAPDH)	p-value		T-test V5 (GAPDH)	p-value						T-test V3 (microG)	p-value		T-test V5 (microG)	p-value
E18 7h : E18+W 7h	0.000486769	***	E18 7h : E18+W 7h	0.000418761	***					E18 7h : E18+W 7h	9.11944e-06	***	E18 7h : E18+W 7h	2.27974e-05	***
E18 9h : E18+W 9h	2.06977e-05	***	E18 9h : E18+W 9h	0.00212173	***					E18 9h : E18+W 9h	0.000100981	***	E18 9h : E18+W 9h	0.000405231	***

## Sheet: FSC_postprocess
Plots for FSC curves of structures
Virion_EMD_15710
# RELION postprocess; version 3.0.8
# --mask MaskCreate/job111/mask.mrc --i Refine3D/job138/run_half1_class001_unfil.mrc --o PostProcess/job139/postprocess --angpix 1.34 --mtf data_mtf_k2_300kv.star --auto_bfac --autob_lowres 10
data_general
_rlnFinalResolution 4.690000
_rlnBfactorUsedForSharpening -143.26895
_rlnUnfilteredMapHalf1 Refine3D/job138/run_half1_class001_unfil.mrc
_rlnUnfilteredMapHalf2 Refine3D/job138/run_half2_class001_unfil.mrc
_rlnMaskName MaskCreate/job111/mask.mrc
_rlnRandomiseFrom 12.006400
_rlnFittedSlopeGuinierPlot -35.81724
_rlnFittedInterceptGuinierPlot -14.36511
_rlnCorrelationFitGuinierPlot 0.918074
data_fsc
loop_
_rlnSpectralIndex #1
_rlnResolution #2
_rlnAngstromResolution #3
_rlnFourierShellCorrelationCorrected #4
_rlnFourierShellCorrelationUnmaskedMaps #5
_rlnFourierShellCorrelationMaskedMaps #6
_rlnCorrectedFourierShellCorrelationPhaseRandomizedMaskedMaps #7
0 0.001001 999.000000 1.000000 1.000000 1.000000 1.000000
1 0.001666 600.320015 1.000000 0.999798 1.000000 1.000000
2 0.003332 300.160007 0.999998 0.999960 0.999998 0.999998
3 0.004997 200.106672 0.999687 0.999553 0.999687 0.999671
4 0.006663 150.080004 0.999996 0.999880 0.999996 0.999997
5 0.008329 120.064003 0.999815 0.998999 0.999815 0.999828
6 0.009995 100.053336 0.999945 0.998921 0.999945 0.999946
7 0.011660 85.760002 0.998453 0.992274 0.998453 0.998469
8 0.013326 75.040002 0.998743 0.997123 0.998743 0.998749
9 0.014992 66.702224 0.994743 0.989180 0.994743 0.994750
10 0.016658 60.032001 0.999375 0.996305 0.999375 0.999379
11 0.018324 54.574547 0.999374 0.991984 0.999374 0.999399
12 0.019989 50.026668 0.999451 0.995234 0.999451 0.999461
13 0.021655 46.178463 0.998199 0.982161 0.998199 0.998252
14 0.023321 42.880001 0.998699 0.989966 0.998699 0.998743
15 0.024987 40.021334 0.996334 0.978486 0.996334 0.996306
16 0.026652 37.520001 0.996799 0.983956 0.996799 0.996713
17 0.028318 35.312942 0.996842 0.984690 0.996842 0.996870
18 0.029984 33.351112 0.996740 0.982117 0.996740 0.996764
19 0.031650 31.595790 0.994022 0.963005 0.994022 0.994108
20 0.033316 30.016001 0.988085 0.956634 0.988085 0.988214
21 0.034981 28.586667 0.978336 0.941979 0.978336 0.978225
22 0.036647 27.287273 0.985950 0.948556 0.985950 0.985922
23 0.038313 26.100870 0.971710 0.923469 0.971710 0.972404
24 0.039979 25.013334 0.968338 0.898420 0.968338 0.968647
25 0.041644 24.012801 0.962028 0.871792 0.962028 0.961846
26 0.043310 23.089231 0.964415 0.874192 0.964415 0.964460
27 0.044976 22.234075 0.978837 0.914890 0.978837 0.978708
28 0.046642 21.440001 0.962883 0.851800 0.962883 0.962925
29 0.048308 20.700690 0.973858 0.890854 0.973858 0.973769
30 0.049973 20.010667 0.980417 0.928447 0.980417 0.980603
31 0.051639 19.365162 0.982917 0.926537 0.982917 0.983501
32 0.053305 18.760000 0.986207 0.924590 0.986207 0.986329
33 0.054971 18.191516 0.982702 0.923872 0.982702 0.982583
34 0.056636 17.656471 0.973915 0.884252 0.973915 0.973865
35 0.058302 17.152000 0.969191 0.861505 0.969191 0.969666
36 0.059968 16.675556 0.960121 0.844941 0.960121 0.961095
37 0.061634 16.224865 0.950923 0.810906 0.950923 0.951878
38 0.063300 15.797895 0.952697 0.823034 0.952697 0.953471
39 0.064965 15.392821 0.952960 0.868739 0.952960 0.954483
40 0.066631 15.008000 0.964443 0.877987 0.964443 0.965782
41 0.068297 14.641952 0.974385 0.857112 0.974385 0.973251
42 0.069963 14.293334 0.967208 0.852851 0.967208 0.966007
43 0.071628 13.960931 0.967535 0.856135 0.967535 0.965599
44 0.073294 13.643637 0.954956 0.837403 0.954956 0.953326
45 0.074960 13.340445 0.949046 0.816591 0.949046 0.948367
46 0.076626 13.050435 0.959895 0.871205 0.959895 0.959737
47 0.078292 12.772766 0.951689 0.857799 0.951689 0.950941
48 0.079957 12.506667 0.947057 0.803397 0.947057 0.939651
49 0.081623 12.251429 0.953124 0.812373 0.953124 0.933282
50 0.083289 12.006400 0.926111 0.756796 0.926111 0.831731
51 0.084955 11.770981 0.938088 0.780335 0.938088 0.413052
52 0.086620 11.544616 0.941514 0.827989 0.953463 0.204301
53 0.088286 11.326793 0.942122 0.811517 0.948318 0.107042
54 0.089952 11.117037 0.948593 0.814347 0.952250 0.071137
55 0.091618 10.914909 0.951334 0.832765 0.953691 0.048428
56 0.093284 10.720000 0.945420 0.826302 0.947733 0.042376
57 0.094949 10.531930 0.928750 0.791045 0.932661 0.054888
58 0.096615 10.350345 0.921780 0.769557 0.925979 0.053683
59 0.098281 10.174916 0.939109 0.776424 0.941526 0.039698
60 0.099947 10.005334 0.950468 0.805501 0.953390 0.058991
61 0.101612 9.841312 0.945806 0.790288 0.948225 0.044632
62 0.103278 9.682581 0.929462 0.753457 0.930964 0.021287
63 0.104944 9.528889 0.912558 0.732622 0.914362 0.020625
64 0.106610 9.380000 0.916839 0.727761 0.917873 0.012432
65 0.108276 9.235693 0.930537 0.788977 0.931658 0.016145
66 0.109941 9.095758 0.924342 0.767734 0.925195 0.011282
67 0.111607 8.960000 0.907301 0.710951 0.908213 0.009829
68 0.113273 8.828236 0.883630 0.654469 0.884389 0.006520
69 0.114939 8.700290 0.838958 0.589318 0.839526 0.003522
70 0.116604 8.576000 0.829643 0.584324 0.830066 0.002482
71 0.118270 8.455211 0.845937 0.592268 0.845949 7.558345e-05
72 0.119936 8.337778 0.838392 0.529409 0.838788 0.002449
73 0.121602 8.223562 0.840586 0.559787 0.841544 0.006009
74 0.123268 8.112433 0.827646 0.514724 0.829360 0.009947
75 0.124933 8.004267 0.784899 0.495939 0.786054 0.005366
76 0.126599 7.898948 0.781093 0.483703 0.781495 0.001838
77 0.128265 7.796364 0.784301 0.479366 0.784193 -5.00416e-04
78 0.129931 7.696410 0.754812 0.372105 0.753319 -0.00609
79 0.131596 7.598988 0.742208 0.405677 0.742822 0.002383
80 0.133262 7.504000 0.751897 0.408334 0.754350 0.009887
81 0.134928 7.411358 0.768693 0.409004 0.769831 0.004922
82 0.136594 7.320976 0.745232 0.374869 0.745634 0.001577
83 0.138260 7.232771 0.682893 0.293899 0.685753 0.009018
84 0.139925 7.146667 0.639077 0.265543 0.640962 0.005224
85 0.141591 7.062588 0.675414 0.232037 0.675650 7.287349e-04
86 0.143257 6.980465 0.644943 0.258599 0.646440 0.004217
87 0.144923 6.900230 0.620809 0.261638 0.624539 0.009836
88 0.146588 6.821818 0.640076 0.311655 0.641045 0.002693
89 0.148254 6.745169 0.639419 0.276341 0.641863 0.006779
90 0.149920 6.670222 0.630932 0.229814 0.635084 0.011250
91 0.151586 6.596923 0.668442 0.296789 0.671755 0.009995
92 0.153252 6.525218 0.657579 0.261356 0.658779 0.003506
93 0.154917 6.455054 0.569098 0.193200 0.568632 -0.00108
94 0.156583 6.386383 0.574615 0.210449 0.571574 -0.00715
95 0.158249 6.319158 0.580227 0.253185 0.577134 -0.00737
96 0.159915 6.253333 0.543680 0.148062 0.544807 0.002470
97 0.161580 6.188866 0.535270 0.112608 0.533315 -0.00421
98 0.163246 6.125714 0.474922 0.184806 0.468101 -0.01299
99 0.164912 6.063839 0.448607 0.155915 0.443236 -0.00974
100 0.166578 6.003200 0.492644 0.136654 0.489181 -0.00683
101 0.168244 5.943763 0.480802 0.153481 0.478610 -0.00422
102 0.169909 5.885490 0.426066 0.114938 0.422598 -0.00604
103 0.171575 5.828350 0.407743 0.154921 0.411012 0.005519
104 0.173241 5.772308 0.401434 0.104567 0.402021 9.799274e-04
105 0.174907 5.717333 0.380691 0.094455 0.376694 -0.00645
106 0.176572 5.663396 0.362239 0.100807 0.363921 0.002636
107 0.178238 5.610467 0.314370 0.081549 0.316408 0.002973
108 0.179904 5.558519 0.358419 0.127147 0.362776 0.006791
109 0.181570 5.507523 0.425051 0.084475 0.429580 0.007876
110 0.183236 5.457455 0.377320 0.079094 0.376758 -9.02711e-04
111 0.184901 5.408288 0.337688 0.114177 0.335985 -0.00257
112 0.186567 5.360000 0.338282 0.155730 0.340802 0.003809
113 0.188233 5.312567 0.372354 0.097824 0.371261 -0.00174
114 0.189899 5.265965 0.339466 0.062950 0.332570 -0.01044
115 0.191564 5.220174 0.271254 0.076238 0.266273 -0.00684
116 0.193230 5.175173 0.236690 0.050015 0.237052 4.731931e-04
117 0.194896 5.130940 0.215142 0.030111 0.217081 0.002471
118 0.196562 5.087458 0.221517 0.047683 0.217128 -0.00564
119 0.198228 5.044706 0.199634 0.049771 0.187702 -0.01491
120 0.199893 5.002667 0.194890 0.018834 0.187585 -0.00907
121 0.201559 4.961322 0.204338 0.100924 0.202152 -0.00275
122 0.203225 4.920656 0.190758 0.053754 0.195385 0.005717
123 0.204891 4.880651 0.177188 0.033805 0.179709 0.003064
124 0.206556 4.841290 0.225232 0.043353 0.228164 0.003784
125 0.208222 4.802560 0.222877 0.045569 0.224601 0.002219
126 0.209888 4.764445 0.168958 0.016606 0.169994 0.001246
127 0.211554 4.726929 0.162906 0.020230 0.160080 -0.00338
128 0.213220 4.690000 0.163195 0.010026 0.160919 -0.00272
129 0.214885 4.653644 0.124548 0.020796 0.125036 5.571479e-04
130 0.216551 4.617846 0.090649 0.007567 0.098645 0.008792
131 0.218217 4.582596 0.155541 0.047963 0.156032 5.808473e-04
132 0.219883 4.547879 0.175910 0.038744 0.167296 -0.01045
133 0.221549 4.513684 0.159554 0.020006 0.155354 -0.00500
134 0.223214 4.480000 0.143665 0.023783 0.146224 0.002988
135 0.224880 4.446815 0.124603 0.054521 0.125672 0.001221
136 0.226546 4.414118 0.107462 0.055624 0.106666 -8.92480e-04
137 0.228212 4.381898 0.042065 0.038362 0.039982 -0.00217
138 0.229877 4.350145 0.046303 0.031277 0.045742 -5.89036e-04
139 0.231543 4.318849 0.051900 -0.00229 0.054759 0.003015
140 0.233209 4.288000 0.051218 0.023949 0.048351 -0.00302
141 0.234875 4.257589 0.084664 0.017904 0.080497 -0.00455
142 0.236541 4.227606 0.056244 0.012557 0.048119 -0.00861
143 0.238206 4.198042 0.013149 -0.02529 0.007961 -0.00526
144 0.239872 4.168889 0.036706 0.022001 0.035189 -0.00157
145 0.241538 4.140138 0.038863 0.028765 0.041267 0.002502
146 0.243204 4.111781 -0.00259 0.009850 0.001990 0.004568
147 0.244869 4.083810 0.016253 0.020376 0.020599 0.004418
148 0.246535 4.056216 0.022175 -0.00952 0.027044 0.004979
149 0.248201 4.028993 -0.01357 0.007278 -0.00965 0.003867
150 0.249867 4.002133 0.007812 0.020324 0.010223 0.002430
151 0.251533 3.975629 0.051223 0.041046 0.055769 0.004791
152 0.253198 3.949474 0.042974 -0.02478 0.044885 0.001997
153 0.254864 3.923660 0.021911 0.011980 0.026058 0.004240
154 0.256530 3.898182 0.029726 -0.00437 0.033553 0.003944
155 0.258196 3.873032 0.050932 0.010110 0.049202 -0.00182
156 0.259861 3.848205 0.034719 0.022245 0.039011 0.004446
157 0.261527 3.823694 -0.00934 0.004033 -0.00625 0.003060
158 0.263193 3.799494 -0.00916 -0.02114 -0.00970 -5.31879e-04
159 0.264859 3.775598 0.009974 -0.01843 0.010056 8.215365e-05
160 0.266525 3.752000 -0.01192 -0.04534 -0.01972 -0.00771
161 0.268190 3.728696 -0.06286 0.007641 -0.06844 -0.00525
162 0.269856 3.705679 -0.03507 0.001750 -0.04126 -0.00598
163 0.271522 3.682945 0.015049 -0.01107 0.009945 -0.00518
164 0.273188 3.660488 0.012600 -0.02191 0.010681 -0.00194
165 0.274853 3.638303 -0.00518 -0.00475 -0.00857 -0.00338
166 0.276519 3.616386 -0.01715 0.002038 -0.02503 -0.00775
167 0.278185 3.594731 0.019993 -0.00318 0.013682 -0.00644
168 0.279851 3.573333 0.043704 0.024523 0.036187 -0.00786
169 0.281517 3.552189 0.041964 0.018263 0.034033 -0.00828
170 0.283182 3.531294 0.006955 0.020762 0.004297 -0.00268
171 0.284848 3.510643 -0.00425 0.011025 -0.00454 -2.91812e-04
172 0.286514 3.490233 0.002230 0.005752 0.004092 0.001866
173 0.288180 3.470058 -0.00114 -0.00704 -0.00128 -1.39967e-04
174 0.289845 3.450115 -0.01019 -0.01615 -0.00824 0.001929
175 0.291511 3.430400 -9.98602e-04 0.006361 0.002114 0.003110
176 0.293177 3.410909 0.014459 -0.00871 0.016216 0.001783
177 0.294843 3.391639 0.020402 0.015487 0.017809 -0.00265
178 0.296509 3.372584 0.015763 -0.01636 0.013266 -0.00254
179 0.298174 3.353743 0.005164 -0.01168 0.006434 0.001277
180 0.299840 3.335111 0.013673 0.026194 0.013393 -2.84705e-04
181 0.301506 3.316685 0.029547 0.016573 0.029067 -4.94573e-04
182 0.303172 3.298462 -0.00126 0.006382 -0.00181 -5.46441e-04
183 0.304837 3.280437 -0.04522 -0.01335 -0.04493 2.712243e-04
184 0.306503 3.262609 -0.02962 0.003873 -0.02845 0.001138
185 0.308169 3.244973 -0.02180 -0.02650 -0.02598 -0.00409
186 0.309835 3.227527 -0.01526 -0.02209 -0.01781 -0.00251
187 0.311501 3.210267 0.003335 -0.00241 0.001899 -0.00144
188 0.313166 3.193192 -0.01273 0.003701 -0.01135 0.001364
189 0.314832 3.176296 -0.02548 -0.00768 -0.02723 -0.00171
190 0.316498 3.159579 -0.02579 7.336324e-04 -0.02943 -0.00355
191 0.318164 3.143037 -0.01484 -0.01347 -0.01702 -0.00215
192 0.319829 3.126667 -0.03418 -0.02115 -0.03226 0.001857
193 0.321495 3.110466 -0.01825 -0.00382 -0.01629 0.001924
194 0.323161 3.094433 -0.00474 0.006237 -0.00493 -1.95982e-04
195 0.324827 3.078564 -0.00716 0.005698 -0.00987 -0.00269
196 0.326493 3.062857 0.027984 0.015417 0.022695 -0.00544
197 0.328158 3.047310 0.023457 0.017072 0.021343 -0.00217
198 0.329824 3.031919 0.014786 0.015787 0.019468 0.004752
199 0.331490 3.016683 0.007250 -6.08414e-04 0.014807 0.007612
200 0.333156 3.001600 -0.06626 -0.02364 -0.06543 7.775830e-04
201 0.334821 2.986667 -0.01129 -0.00257 -0.01038 9.016828e-04
202 0.336487 2.971881 0.046811 0.013245 0.052466 0.005933
203 0.338153 2.957241 0.019113 0.009174 0.022920 0.003881
204 0.339819 2.942745 0.015857 0.003883 0.019100 0.003295
205 0.341485 2.928390 0.002880 0.011869 0.003642 7.639552e-04
206 0.343150 2.914175 -0.00779 -0.00289 -0.00650 0.001284
207 0.344816 2.900097 0.005873 0.004333 0.011351 0.005510
208 0.346482 2.886154 0.027601 0.011346 0.031488 0.003997
209 0.348148 2.872345 -0.00477 -0.00124 -0.00197 0.002785
210 0.349813 2.858667 -6.80866e-04 -0.01265 0.001056 0.001736
211 0.351479 2.845119 0.007858 0.002816 0.006734 -0.00113
212 0.353145 2.831698 0.008303 0.006024 0.007993 -3.12003e-04
213 0.354811 2.818404 0.023060 0.009901 0.026720 0.003746
214 0.356477 2.805234 0.015482 0.026178 0.018145 0.002705
215 0.358142 2.792186 0.008441 -6.19449e-04 0.006303 -0.00216
216 0.359808 2.779259 0.009925 -0.00505 0.008656 -0.00128
217 0.361474 2.766452 -0.03117 -0.01310 -0.03464 -0.00336
218 0.363140 2.753762 -0.04568 0.011398 -0.04769 -0.00192
219 0.364805 2.741187 -0.01928 -0.00497 -0.01959 -3.02757e-04
220 0.366471 2.728727 -0.02812 -0.00857 -0.03069 -0.00251
221 0.368137 2.716380 -0.01951 -0.01941 -0.02336 -0.00377
222 0.369803 2.704144 -0.00405 0.015481 -0.00229 0.001752
223 0.371469 2.692018 -0.03059 0.009738 -0.02706 0.003421
224 0.373134 2.680000 -0.03168 -0.01271 -0.02838 0.003199
data_guinier
loop_
_rlnResolutionSquared #1
_rlnLogAmplitudesOriginal #2
_rlnLogAmplitudesMTFCorrected #3
_rlnLogAmplitudesWeighted #4
_rlnLogAmplitudesSharpened #5
_rlnLogAmplitudesIntercept #6
0.000000 -7.23563 -7.23563 -7.23563 -7.23563 -14.36511
2.774817e-06 -7.93516 -7.91972 -7.91972 -7.91956 -14.36511
1.109927e-05 -8.76557 -8.74814 -8.74814 -8.74768 -14.36511
2.497335e-05 -10.82864 -10.80769 -10.80777 -10.80675 -14.36511
4.439707e-05 -10.16174 -10.13736 -10.13736 -10.13576 -14.36511
6.937043e-05 -11.39435 -11.36476 -11.36480 -11.36220 -14.36511
9.989341e-05 -10.94896 -10.91438 -10.91439 -10.91073 -14.36511
1.359660e-04 -11.87270 -11.83241 -11.83280 -11.82771 -14.36511
1.775883e-04 -11.35223 -11.30768 -11.30799 -11.30164 -14.36511
2.247602e-04 -12.24096 -12.19104 -12.19236 -12.18407 -14.36511
2.774817e-04 -11.66762 -11.61372 -11.61388 -11.60381 -14.36511
3.357529e-04 -12.26930 -12.21173 -12.21188 -12.19973 -14.36511
3.995737e-04 -12.04703 -11.98640 -11.98653 -11.97217 -14.36511
4.689441e-04 -12.90897 -12.84581 -12.84626 -12.82954 -14.36511
5.438641e-04 -12.57222 -12.50663 -12.50695 -12.48726 -14.36511
6.243338e-04 -13.03427 -12.96705 -12.96797 -12.94570 -14.36511
7.103532e-04 -13.03211 -12.96332 -12.96412 -12.93866 -14.36511
8.019221e-04 -13.25740 -13.18730 -13.18809 -13.15932 -14.36511
8.990407e-04 -13.23980 -13.16852 -13.16934 -13.13695 -14.36511
0.001002 -13.60332 -13.53106 -13.53256 -13.49669 -14.36511
0.001110 -13.68625 -13.61298 -13.61598 -13.57608 -14.36511
0.001224 -13.82907 -13.75487 -13.76037 -13.71651 -14.36511
0.001343 -13.88856 -13.81339 -13.81694 -13.76876 -14.36511
0.001468 -14.17342 -14.09728 -14.10451 -14.05192 -14.36511
0.001598 -14.12040 -14.04326 -14.05137 -13.99404 -14.36511
0.001734 -14.14729 -14.06913 -14.07890 -14.01674 -14.36511
0.001876 -14.00247 -13.92318 -13.93232 -13.86483 -14.36511
0.002023 -13.90272 -13.82237 -13.82775 -13.75517 -14.36511
0.002175 -14.12779 -14.04630 -14.05585 -13.97783 -14.36511
0.002334 -14.13129 -14.04859 -14.05525 -13.97140 -14.36511
0.002497 -14.02843 -13.94453 -13.94949 -13.85991 -14.36511
0.002667 -14.05612 -13.97096 -13.97528 -13.87962 -14.36511
0.002841 -14.07368 -13.98722 -13.99070 -13.88884 -14.36511
0.003022 -14.16454 -14.07676 -14.08114 -13.97292 -14.36511
0.003208 -14.33285 -14.24368 -14.25033 -14.13541 -14.36511
0.003399 -14.34730 -14.25668 -14.26456 -14.14266 -14.36511
0.003596 -14.37404 -14.28199 -14.29227 -14.16346 -14.36511
0.003799 -14.58436 -14.49080 -14.50354 -14.36746 -14.36511
0.004007 -14.58861 -14.49346 -14.50572 -14.36194 -14.36511
0.004220 -14.52521 -14.42851 -14.44071 -14.28948 -14.36511
0.004440 -14.51969 -14.42137 -14.43050 -14.27139 -14.36511
0.004664 -14.51664 -14.41664 -14.42317 -14.25596 -14.36511
0.004895 -14.46903 -14.36732 -14.37572 -14.20017 -14.36511
0.005131 -14.40911 -14.30566 -14.31398 -14.13003 -14.36511
0.005372 -14.46150 -14.35629 -14.36794 -14.17542 -14.36511
0.005619 -14.40658 -14.29951 -14.31276 -14.11121 -14.36511
0.005872 -14.32905 -14.22014 -14.23048 -14.01999 -14.36511
0.006130 -14.39235 -14.28161 -14.29414 -14.07465 -14.36511
0.006393 -14.55318 -14.44048 -14.45426 -14.22528 -14.36511
0.006662 -14.58475 -14.47007 -14.48221 -14.24353 -14.36511
0.006937 -14.70367 -14.58696 -14.60652 -14.35792 -14.36511
0.007217 -14.62751 -14.50872 -14.52496 -14.26618 -14.36511
0.007503 -14.59655 -14.47570 -14.49100 -14.22211 -14.36511
0.007794 -14.60638 -14.48339 -14.49851 -14.21913 -14.36511
0.008091 -14.49254 -14.36736 -14.38073 -14.09056 -14.36511
0.008394 -14.40321 -14.27587 -14.28849 -13.98772 -14.36511
0.008702 -14.40150 -14.27195 -14.28617 -13.97447 -14.36511
0.009015 -14.47535 -14.34351 -14.36234 -14.03940 -14.36511
0.009334 -14.57787 -14.44371 -14.46449 -14.13007 -14.36511
0.009659 -14.63251 -14.49598 -14.51193 -14.16583 -14.36511
0.009989 -14.57761 -14.43869 -14.45155 -14.09359 -14.36511
0.010325 -14.60813 -14.46679 -14.48092 -14.11094 -14.36511
0.010666 -14.64926 -14.50545 -14.52407 -14.14181 -14.36511
0.011013 -14.69826 -14.55198 -14.57538 -14.18087 -14.36511
0.011366 -14.67480 -14.52598 -14.54815 -14.14093 -14.36511
0.011724 -14.56078 -14.40938 -14.42770 -14.00761 -14.36511
0.012087 -14.61843 -14.46445 -14.48451 -14.05159 -14.36511
0.012456 -14.75671 -14.60007 -14.62498 -14.17874 -14.36511
0.012831 -14.82016 -14.66084 -14.69272 -14.23308 -14.36511
0.013211 -14.91856 -14.75653 -14.80235 -14.32912 -14.36511
0.013597 -14.97530 -14.81049 -14.85935 -14.37214 -14.36511
0.013988 -15.02458 -14.85703 -14.90060 -14.39958 -14.36511
0.014385 -15.03400 -14.86359 -14.90959 -14.39418 -14.36511
0.014787 -14.97546 -14.80220 -14.84749 -14.31769 -14.36511
0.015195 -15.00919 -14.83306 -14.88258 -14.33825 -14.36511
0.015608 -15.09809 -14.91903 -14.98323 -14.42410 -14.36511
0.016027 -15.12975 -14.94770 -15.01327 -14.43895 -14.36511
0.016452 -15.15542 -14.97040 -15.03482 -14.44548 -14.36511
0.016882 -15.22560 -15.03754 -15.11279 -14.50791 -14.36511
0.017318 -15.21706 -15.02596 -15.10602 -14.48566 -14.36511
0.017759 -15.18457 -14.99037 -15.06672 -14.43055 -14.36511
0.018206 -15.20546 -15.00815 -15.07822 -14.42615 -14.36511
0.018658 -15.24446 -15.04395 -15.12285 -14.45442 -14.36511
0.019116 -15.31091 -15.10722 -15.21161 -14.52686 -14.36511
0.019579 -15.37090 -15.16399 -15.28835 -14.58701 -14.36511
0.020048 -15.40090 -15.19069 -15.29836 -14.58009 -14.36511
0.020523 -15.36530 -15.15180 -15.27337 -14.53810 -14.36511
0.021003 -15.35668 -15.13984 -15.27309 -14.52058 -14.36511
0.021488 -15.32006 -15.09986 -15.22375 -14.45390 -14.36511
0.021979 -15.33928 -15.11574 -15.23993 -14.45273 -14.36511
0.022476 -15.40070 -15.17368 -15.30196 -14.49667 -14.36511
0.022978 -15.36732 -15.13684 -15.24762 -14.42435 -14.36511
0.023486 -15.37147 -15.13749 -15.25319 -14.41172 -14.36511
0.023999 -15.38993 -15.15244 -15.31297 -14.45312 -14.36511
0.024518 -15.38304 -15.14200 -15.29946 -14.42107 -14.36511
0.025043 -15.38758 -15.14298 -15.29736 -14.40038 -14.36511
0.025573 -15.47986 -15.23170 -15.40691 -14.49117 -14.36511
0.026108 -15.52144 -15.26956 -15.44983 -14.51457 -14.36511
0.026649 -15.46003 -15.20443 -15.42446 -14.46964 -14.36511
0.027196 -15.45819 -15.19891 -15.43844 -14.46417 -14.36511
0.027748 -15.45143 -15.18839 -15.39608 -14.40198 -14.36511
0.028306 -15.48898 -15.22221 -15.43807 -14.42419 -14.36511
0.028869 -15.53144 -15.26083 -15.51829 -14.48402 -14.36511
0.029438 -15.47619 -15.20172 -15.47470 -14.41994 -14.36511
0.030012 -15.49224 -15.21397 -15.49250 -14.41750 -14.36511
0.030592 -15.49369 -15.21149 -15.50909 -14.41316 -14.36511
0.031178 -15.50080 -15.21470 -15.53042 -14.41364 -14.36511
0.031769 -15.56898 -15.27892 -15.64761 -14.50961 -14.36511
0.032365 -15.54132 -15.24725 -15.56687 -14.40741 -14.36511
0.032968 -15.53202 -15.23393 -15.49224 -14.31117 -14.36511
0.033575 -15.54370 -15.24157 -15.54240 -14.33959 -14.36511
0.034189 -15.50210 -15.19589 -15.53760 -14.31272 -14.36511
0.034807 -15.48574 -15.17549 -15.51655 -14.26989 -14.36511
0.035432 -15.54274 -15.22834 -15.53399 -14.26486 -14.36511
0.036062 -15.56029 -15.24171 -15.58146 -14.28963 -14.36511
0.036697 -15.54172 -15.21895 -15.64473 -14.33017 -14.36511
0.037338 -15.59532 -15.26836 -15.74851 -14.41118 -14.36511
0.037984 -15.59673 -15.26547 -15.78456 -14.42378 -14.36511
0.038637 -15.58052 -15.24499 -15.75210 -14.36801 -14.36511
0.039294 -15.58143 -15.24164 -15.79171 -14.38425 -14.36511
0.039957 -15.59058 -15.24645 -15.80657 -14.37535 -14.36511
0.040626 -15.56153 -15.21302 -15.75340 -14.29813 -14.36511
0.041300 -15.56918 -15.21627 -15.78537 -14.30592 -14.36511
0.041980 -15.58036 -15.22305 -15.82331 -14.31958 -14.36511
0.042666 -15.60118 -15.23941 -15.73972 -14.21140 -14.36511
0.043357 -15.59578 -15.22952 -15.73411 -14.18090 -14.36511
0.044053 -15.61038 -15.23962 -15.86016 -14.28202 -14.36511
0.044755 -15.61790 -15.24265 -15.87883 -14.27572 -14.36511
0.045463 -15.61476 -15.23494 -15.87035 -14.24186 -14.36511
0.046176 -15.61124 -15.22684 -15.98049 -14.32650 -14.36511
0.046894 -15.62875 -15.23971 -16.13691 -14.45702 -14.36511
0.047619 -15.58624 -15.19257 -15.84871 -14.14293 -14.36511
0.048348 -15.59923 -15.20090 -15.80424 -14.07236 -14.36511
0.049084 -15.61732 -15.21429 -15.85942 -14.10119 -14.36511
0.049825 -15.66081 -15.25305 -15.94373 -14.15893 -14.36511
0.050571 -15.60488 -15.19237 -15.94582 -14.13423 -14.36511
0.051323 -15.59054 -15.17328 -15.99305 -14.15472 -14.36511
0.052081 -15.63328 -15.21121 -16.46950 -14.60399 -14.36511
0.052844 -15.64727 -15.22035 -16.43267 -14.53968 -14.36511
0.053612 -15.66583 -15.23406 -16.39200 -14.47156 -14.36511
0.054386 -15.64773 -15.21108 -16.37531 -14.42718 -14.36511
0.055166 -15.64533 -15.20376 -16.13235 -14.15625 -14.36511
0.055951 -15.65509 -15.20858 -16.32839 -14.32421 -14.36511
0.056742 -15.65769 -15.20620 -17.03186 -14.99923 -14.36511
0.057539 -15.63657 -15.18014 -16.50400 -14.44314 -14.36511
0.058341 -15.65907 -15.19761 -16.49395 -14.40427 -14.36511
0.059148 -15.66920 -15.20267 -99.00000 -99.00000 -14.36511
0.059961 -15.66989 -15.19829 -99.00000 -99.00000 -14.36511
0.060780 -15.66289 -15.18616 -99.00000 -99.00000 -14.36511
0.061604 -15.65246 -15.17063 -99.00000 -99.00000 -14.36511
0.062433 -15.68077 -15.19376 -99.00000 -99.00000 -14.36511
0.063269 -15.66983 -15.17765 -99.00000 -99.00000 -14.36511
0.064109 -15.69276 -15.19538 -99.00000 -99.00000 -14.36511
0.064956 -15.67217 -15.16958 -99.00000 -99.00000 -14.36511
0.065808 -15.71678 -15.20891 -99.00000 -99.00000 -14.36511
0.066665 -15.71838 -15.20519 -99.00000 -99.00000 -14.36511
0.067528 -15.67037 -15.15189 -99.00000 -99.00000 -14.36511
0.068396 -15.70391 -15.18014 -99.00000 -99.00000 -14.36511
0.069271 -15.72758 -15.19839 -99.00000 -99.00000 -14.36511
0.070150 -15.70998 -15.17541 -99.00000 -99.00000 -14.36511
0.071035 -15.71436 -15.17440 -99.00000 -99.00000 -14.36511
0.071926 -15.71873 -15.17328 -99.00000 -99.00000 -14.36511
0.072822 -15.74378 -15.19286 -99.00000 -99.00000 -14.36511
0.073724 -15.72229 -15.16584 -99.00000 -99.00000 -14.36511
0.074631 -15.73208 -15.17013 -99.00000 -99.00000 -14.36511
0.075544 -15.76252 -15.19501 -99.00000 -99.00000 -14.36511
0.076463 -15.73283 -15.15975 -99.00000 -99.00000 -14.36511
0.077387 -15.73675 -15.15806 -99.00000 -99.00000 -14.36511
0.078316 -15.73417 -15.14984 -99.00000 -99.00000 -14.36511
0.079252 -15.74297 -15.15299 -99.00000 -99.00000 -14.36511
0.080192 -15.72730 -15.13160 -99.00000 -99.00000 -14.36511
0.081138 -15.74635 -15.14494 -99.00000 -99.00000 -14.36511
0.082090 -15.75719 -15.15005 -99.00000 -99.00000 -14.36511
0.083047 -15.76818 -15.15523 -99.00000 -99.00000 -14.36511
0.084010 -15.76976 -15.15101 -99.00000 -99.00000 -14.36511
0.084979 -15.77448 -15.14993 -99.00000 -99.00000 -14.36511
0.085953 -15.78423 -15.15381 -99.00000 -99.00000 -14.36511
0.086932 -15.76914 -15.13285 -99.00000 -99.00000 -14.36511
0.087917 -15.79391 -15.15170 -99.00000 -99.00000 -14.36511
0.088908 -15.78869 -15.14052 -99.00000 -99.00000 -14.36511
0.089904 -15.77149 -15.11736 -99.00000 -99.00000 -14.36511
0.090906 -15.78196 -15.12184 -99.00000 -99.00000 -14.36511
0.091913 -15.78312 -15.11696 -99.00000 -99.00000 -14.36511
0.092926 -15.80052 -15.12832 -99.00000 -99.00000 -14.36511
0.093944 -15.81028 -15.13200 -99.00000 -99.00000 -14.36511
0.094968 -15.82264 -15.13824 -99.00000 -99.00000 -14.36511
0.095998 -15.82715 -15.13660 -99.00000 -99.00000 -14.36511
0.097033 -15.82595 -15.12923 -99.00000 -99.00000 -14.36511
0.098073 -15.79877 -15.09585 -99.00000 -99.00000 -14.36511
0.099119 -15.82291 -15.11379 -99.00000 -99.00000 -14.36511
0.100171 -15.82166 -15.10628 -99.00000 -99.00000 -14.36511
0.101228 -15.82846 -15.10682 -99.00000 -99.00000 -14.36511
0.102291 -15.84139 -15.11343 -99.00000 -99.00000 -14.36511
0.103359 -15.84795 -15.11364 -99.00000 -99.00000 -14.36511
0.104433 -15.82705 -15.08638 -99.00000 -99.00000 -14.36511
0.105512 -15.83476 -15.08767 -99.00000 -99.00000 -14.36511
0.106597 -15.83249 -15.07895 -99.00000 -99.00000 -14.36511
0.107688 -15.84524 -15.08526 -99.00000 -99.00000 -14.36511
0.108784 -15.86548 -15.09898 -99.00000 -99.00000 -14.36511
0.109886 -15.86003 -15.08700 -99.00000 -99.00000 -14.36511
0.110993 -15.87728 -15.09773 -99.00000 -99.00000 -14.36511
0.112105 -15.86101 -15.07486 -99.00000 -99.00000 -14.36511
0.113224 -15.86150 -15.06874 -99.00000 -99.00000 -14.36511
0.114347 -15.87031 -15.07088 -99.00000 -99.00000 -14.36511
0.115477 -15.87548 -15.06941 -99.00000 -99.00000 -14.36511
0.116612 -15.87653 -15.06372 -99.00000 -99.00000 -14.36511
0.117752 -15.88873 -15.06919 -99.00000 -99.00000 -14.36511
0.118898 -15.88102 -15.05472 -99.00000 -99.00000 -14.36511
0.120050 -15.88274 -15.04964 -99.00000 -99.00000 -14.36511
0.121207 -15.89680 -15.05686 -99.00000 -99.00000 -14.36511
0.122369 -15.90368 -15.05683 -99.00000 -99.00000 -14.36511
0.123538 -15.89322 -15.03947 -99.00000 -99.00000 -14.36511
0.124711 -15.88116 -15.02051 -99.00000 -99.00000 -14.36511
0.125891 -15.88519 -15.01756 -99.00000 -99.00000 -14.36511
0.127076 -15.87701 -15.00238 -99.00000 -99.00000 -14.36511
0.128266 -15.91245 -15.03080 -99.00000 -99.00000 -14.36511
0.129462 -15.90087 -15.01216 -99.00000 -99.00000 -14.36511
0.130663 -15.89898 -15.00317 -99.00000 -99.00000 -14.36511
0.131870 -15.91219 -15.00924 -99.00000 -99.00000 -14.36511
0.133083 -15.92204 -15.01192 -99.00000 -99.00000 -14.36511
0.134301 -15.92758 -15.01027 -99.00000 -99.00000 -14.36511
0.135525 -15.93512 -15.01054 -99.00000 -99.00000 -14.36511
0.136754 -15.90874 -14.97688 -99.00000 -99.00000 -14.36511
0.137989 -15.90873 -14.96953 -99.00000 -99.00000 -14.36511
0.139229 -15.92463 -15.28713 -99.00000 -99.00000 -14.36511
Empty_particle_EMD-15711
# RELION postprocess; version 3.0.8
# --mask MaskCreate/job068/mask.mrc --i Refine3D/job072/run_half1_class001_unfil.mrc --o PostProcess/job115/postprocess --angpix 2.68 --mtf data_mtf_k2_300kv.star --auto_bfac --autob_lowres 10
data_general
_rlnFinalResolution 7.146667
_rlnBfactorUsedForSharpening -128.78185
_rlnUnfilteredMapHalf1 Refine3D/job072/run_half1_class001_unfil.mrc
_rlnUnfilteredMapHalf2 Refine3D/job072/run_half2_class001_unfil.mrc
_rlnMaskName MaskCreate/job068/mask.mrc
_rlnRandomiseFrom 28.586667
_rlnFittedSlopeGuinierPlot -32.19546
_rlnFittedInterceptGuinierPlot -12.95628
_rlnCorrelationFitGuinierPlot 0.645109
data_fsc
loop_
_rlnSpectralIndex #1
_rlnResolution #2
_rlnAngstromResolution #3
_rlnFourierShellCorrelationCorrected #4
_rlnFourierShellCorrelationUnmaskedMaps #5
_rlnFourierShellCorrelationMaskedMaps #6
_rlnCorrectedFourierShellCorrelationPhaseRandomizedMaskedMaps #7
0 0.001001 999.000000 1.000000 1.000000 1.000000 1.000000
1 0.001666 600.320015 0.999987 0.965300 0.999987 0.999986
2 0.003332 300.160007 0.996928 0.992776 0.996928 0.996671
3 0.004997 200.106672 0.999920 0.997561 0.999920 0.999917
4 0.006663 150.080004 0.998999 0.993444 0.998999 0.998980
5 0.008329 120.064003 0.998593 0.992426 0.998593 0.998563
6 0.009995 100.053336 0.999272 0.998456 0.999272 0.999232
7 0.011660 85.760002 0.992519 0.989016 0.992519 0.992285
8 0.013326 75.040002 0.998013 0.993069 0.998013 0.997951
9 0.014992 66.702224 0.978117 0.961803 0.978117 0.978215
10 0.016658 60.032001 0.997415 0.990112 0.997415 0.997256
11 0.018324 54.574547 0.991168 0.975556 0.991168 0.990891
12 0.019989 50.026668 0.991482 0.980640 0.991482 0.991243
13 0.021655 46.178463 0.987175 0.937513 0.987175 0.986835
14 0.023321 42.880001 0.985931 0.940780 0.985931 0.984255
15 0.024987 40.021334 0.974466 0.893741 0.974466 0.973121
16 0.026652 37.520001 0.991281 0.926871 0.991281 0.990130
17 0.028318 35.312942 0.978717 0.855122 0.978717 0.973864
18 0.029984 33.351112 0.974274 0.902455 0.974274 0.971928
19 0.031650 31.595790 0.966803 0.912044 0.966803 0.958520
20 0.033316 30.016001 0.972402 0.869635 0.972402 0.953274
21 0.034981 28.586667 0.962229 0.798127 0.962229 0.827720
22 0.036647 27.287273 0.965197 0.826772 0.965197 0.702924
23 0.038313 26.100870 0.893556 0.773251 0.934755 0.387046
24 0.039979 25.013334 0.916933 0.721552 0.942426 0.306905
25 0.041644 24.012801 0.821759 0.586527 0.860277 0.216102
26 0.043310 23.089231 0.878538 0.579132 0.903235 0.203332
27 0.044976 22.234075 0.796159 0.493062 0.847357 0.251167
28 0.046642 21.440001 0.784718 0.445155 0.818717 0.157928
29 0.048308 20.700690 0.886663 0.598509 0.906784 0.177535
30 0.049973 20.010667 0.878238 0.651081 0.888544 0.084639
31 0.051639 19.365162 0.849230 0.634043 0.860250 0.073095
32 0.053305 18.760000 0.833382 0.614276 0.842460 0.054485
33 0.054971 18.191516 0.801097 0.503913 0.821155 0.100843
34 0.056636 17.656471 0.819306 0.545209 0.831349 0.066650
35 0.058302 17.152000 0.809302 0.522461 0.822188 0.067575
36 0.059968 16.675556 0.816720 0.471562 0.822628 0.032236
37 0.061634 16.224865 0.820877 0.567708 0.827065 0.034545
38 0.063300 15.797895 0.810308 0.515121 0.812121 0.009560
39 0.064965 15.392821 0.763939 0.437610 0.768255 0.018283
40 0.066631 15.008000 0.695153 0.407628 0.708231 0.042899
41 0.068297 14.641952 0.743021 0.403306 0.751192 0.031796
42 0.069963 14.293334 0.745313 0.448716 0.751701 0.025082
43 0.071628 13.960931 0.719014 0.430949 0.718785 -8.13575e-04
44 0.073294 13.643637 0.687913 0.345777 0.690216 0.007378
45 0.074960 13.340445 0.694022 0.342205 0.694394 0.001216
46 0.076626 13.050435 0.733939 0.392392 0.733063 -0.00329
47 0.078292 12.772766 0.745454 0.334402 0.740383 -0.01992
48 0.079957 12.506667 0.769509 0.440284 0.769902 0.001704
49 0.081623 12.251429 0.764432 0.464605 0.766229 0.007631
50 0.083289 12.006400 0.768705 0.439098 0.767653 -0.00455
51 0.084955 11.770981 0.796433 0.448650 0.792992 -0.01690
52 0.086620 11.544616 0.722617 0.365348 0.724477 0.006705
53 0.088286 11.326793 0.655926 0.242972 0.660772 0.014083
54 0.089952 11.117037 0.674556 0.265285 0.675878 0.004061
55 0.091618 10.914909 0.689975 0.249092 0.691811 0.005922
56 0.093284 10.720000 0.646884 0.346080 0.647180 8.362307e-04
57 0.094949 10.531930 0.636753 0.346976 0.643778 0.019339
58 0.096615 10.350345 0.666433 0.355307 0.669920 0.010454
59 0.098281 10.174916 0.688461 0.326008 0.685903 -0.00821
60 0.099947 10.005334 0.649951 0.303961 0.647809 -0.00612
61 0.101612 9.841312 0.582506 0.213864 0.585726 0.007712
62 0.103278 9.682581 0.548198 0.191343 0.552490 0.009501
63 0.104944 9.528889 0.592647 0.216914 0.595945 0.008095
64 0.106610 9.380000 0.613614 0.284881 0.615689 0.005369
65 0.108276 9.235693 0.564867 0.203347 0.567389 0.005795
66 0.109941 9.095758 0.523746 0.185162 0.525416 0.003505
67 0.111607 8.960000 0.467318 0.106316 0.460651 -0.01252
68 0.113273 8.828236 0.483865 0.124564 0.485939 0.004017
69 0.114939 8.700290 0.465444 0.146713 0.463387 -0.00385
70 0.116604 8.576000 0.321748 0.081945 0.315705 -0.00891
71 0.118270 8.455211 0.203087 0.030463 0.206813 0.004676
72 0.119936 8.337778 0.318419 0.126294 0.319200 0.001147
73 0.121602 8.223562 0.346603 0.087645 0.349616 0.004611
74 0.123268 8.112433 0.289858 0.113968 0.288817 -0.00147
75 0.124933 8.004267 0.281724 0.022761 0.279827 -0.00264
76 0.126599 7.898948 0.283893 0.119403 0.280985 -0.00406
77 0.128265 7.796364 0.301631 0.095600 0.297085 -0.00651
78 0.129931 7.696410 0.290922 0.102043 0.286229 -0.00662
79 0.131596 7.598988 0.298645 0.092281 0.302913 0.006086
80 0.133262 7.504000 0.286972 0.060758 0.286979 1.019719e-05
81 0.134928 7.411358 0.258382 0.083552 0.262291 0.005271
82 0.136594 7.320976 0.273249 0.089415 0.276641 0.004667
83 0.138260 7.232771 0.250520 0.103082 0.252314 0.002394
84 0.139925 7.146667 0.212073 0.076187 0.212084 1.353886e-05
85 0.141591 7.062588 0.079261 0.030434 0.082207 0.003199
86 0.143257 6.980465 0.139001 0.013918 0.143290 0.004981
87 0.144923 6.900230 0.218781 0.024117 0.220962 0.002791
88 0.146588 6.821818 0.130717 0.052036 0.142754 0.013846
89 0.148254 6.745169 0.172999 0.092964 0.177488 0.005428
90 0.149920 6.670222 0.232098 0.061461 0.234680 0.003363
91 0.151586 6.596923 0.175271 0.054412 0.172585 -0.00326
92 0.153252 6.525218 0.105947 0.030219 0.101486 -0.00499
93 0.154917 6.455054 0.130029 0.029135 0.135679 0.006494
94 0.156583 6.386383 0.090831 0.041606 0.102131 0.012429
95 0.158249 6.319158 0.063403 0.004829 0.068738 0.005696
96 0.159915 6.253333 0.131736 0.065136 0.130662 -0.00124
97 0.161580 6.188866 0.070622 -0.00754 0.078509 0.008486
98 0.163246 6.125714 0.063595 -0.03967 0.063576 -2.00484e-05
99 0.164912 6.063839 0.057040 0.026226 0.055515 -0.00162
100 0.166578 6.003200 0.063254 -0.00444 0.063566 3.329874e-04
101 0.168244 5.943763 0.113135 0.009051 0.109101 -0.00455
102 0.169909 5.885490 0.060273 0.046604 0.059446 -8.79418e-04
103 0.171575 5.828350 -0.02773 -0.01714 -0.03419 -0.00628
104 0.173241 5.772308 -0.01540 -0.01916 -0.01560 -1.95220e-04
105 0.174907 5.717333 -0.04735 3.564756e-04 -0.04066 0.006383
106 0.176572 5.663396 -0.03668 0.022341 -0.02840 0.007982
107 0.178238 5.610467 0.033863 0.007049 0.033323 -5.58906e-04
108 0.179904 5.558519 0.040544 0.010289 0.043823 0.003418
109 0.181570 5.507523 -0.00577 0.026643 0.007763 0.013460
110 0.183236 5.457455 0.023481 0.024835 0.033302 0.010057
111 0.184901 5.408288 0.030346 0.030854 0.035559 0.005376
112 0.186567 5.360000 0.008055 0.013434 0.015094 0.007097
data_guinier
loop_
_rlnResolutionSquared #1
_rlnLogAmplitudesOriginal #2
_rlnLogAmplitudesMTFCorrected #3
_rlnLogAmplitudesWeighted #4
_rlnLogAmplitudesSharpened #5
_rlnLogAmplitudesIntercept #6
0.000000 -6.00020 -6.00020 -6.00020 -6.00020 -12.95628
2.774817e-06 -7.35109 -7.33253 -7.33253 -7.33239 -12.95628
1.109927e-05 -8.92519 -8.90061 -8.90138 -8.90101 -12.95628
2.497335e-05 -8.20393 -8.16833 -8.16835 -8.16747 -12.95628
4.439707e-05 -8.95898 -8.91552 -8.91577 -8.91441 -12.95628
6.937043e-05 -9.26158 -9.20630 -9.20665 -9.20422 -12.95628
9.989341e-05 -9.30901 -9.24829 -9.24848 -9.24522 -12.95628
1.359660e-04 -10.07848 -10.01233 -10.01421 -10.00959 -12.95628
1.775883e-04 -9.71385 -9.64513 -9.64563 -9.63993 -12.95628
2.247602e-04 -10.81659 -10.74522 -10.75078 -10.74340 -12.95628
2.774817e-04 -10.30877 -10.23540 -10.23605 -10.22699 -12.95628
3.357529e-04 -10.98928 -10.91406 -10.91629 -10.90542 -12.95628
3.995737e-04 -10.91860 -10.84145 -10.84359 -10.83069 -12.95628
4.689441e-04 -11.49223 -11.41296 -11.41620 -11.40106 -12.95628
5.438641e-04 -11.51488 -11.43333 -11.43688 -11.41927 -12.95628
6.243338e-04 -11.92649 -11.84258 -11.84909 -11.82895 -12.95628
7.103532e-04 -11.79730 -11.71089 -11.71308 -11.69025 -12.95628
8.019221e-04 -11.96504 -11.87574 -11.88114 -11.85517 -12.95628
8.990407e-04 -11.93295 -11.84079 -11.84735 -11.81829 -12.95628
0.001002 -12.11476 -12.01952 -12.02803 -11.99564 -12.95628
0.001110 -12.26810 -12.16977 -12.17682 -12.14106 -12.95628
0.001224 -12.39664 -12.29479 -12.30451 -12.26491 -12.95628
0.001343 -12.32906 -12.22386 -12.23280 -12.18955 -12.95628
0.001468 -12.65656 -12.54760 -12.57653 -12.52916 -12.95628
0.001598 -12.63113 -12.51845 -12.54060 -12.48916 -12.95628
0.001734 -12.79246 -12.67569 -12.72717 -12.67124 -12.95628
0.001876 -12.65410 -12.53311 -12.56653 -12.50594 -12.95628
0.002023 -12.81491 -12.68975 -12.74998 -12.68479 -12.95628
0.002175 -12.94800 -12.81828 -12.88255 -12.81232 -12.95628
0.002334 -12.85345 -12.71913 -12.75011 -12.67478 -12.95628
0.002497 -12.81011 -12.67111 -12.70462 -12.62408 -12.95628
0.002667 -12.83622 -12.69240 -12.73492 -12.64901 -12.95628
0.002841 -12.95564 -12.80685 -12.85449 -12.76303 -12.95628
0.003022 -13.08305 -12.92904 -12.98755 -12.89023 -12.95628
0.003208 -13.02524 -12.86582 -12.91813 -12.81472 -12.95628
0.003399 -13.03424 -12.86945 -12.92513 -12.81566 -12.95628
0.003596 -13.15989 -12.98942 -13.04259 -12.92669 -12.95628
0.003799 -13.17252 -12.99626 -13.04804 -12.92558 -12.95628
0.004007 -13.09958 -12.91743 -12.97277 -12.84359 -12.95628
0.004220 -13.19541 -13.00736 -13.07920 -12.94329 -12.95628
0.004440 -13.29877 -13.10456 -13.20368 -13.06071 -12.95628
0.004664 -13.21929 -13.01860 -13.09836 -12.94794 -12.95628
0.004895 -13.18181 -12.97481 -13.05368 -12.89597 -12.95628
0.005131 -13.23203 -13.01844 -13.10768 -12.94235 -12.95628
0.005372 -13.20178 -12.98151 -13.08373 -12.91064 -12.95628
0.005619 -13.23322 -13.00608 -13.10569 -12.92459 -12.95628
0.005872 -13.18642 -12.95231 -13.03560 -12.84635 -12.95628
0.006130 -13.21681 -12.97575 -13.05457 -12.85715 -12.95628
0.006393 -13.22207 -12.97387 -13.04365 -12.83782 -12.95628
0.006662 -13.23227 -12.97665 -13.04830 -12.83370 -12.95628
0.006937 -13.30669 -13.04358 -13.11365 -12.89016 -12.95628
0.007217 -13.27600 -13.00529 -13.06542 -12.83288 -12.95628
0.007503 -13.27036 -12.99194 -13.07972 -12.83797 -12.95628
0.007794 -13.29801 -13.01180 -13.12826 -12.87715 -12.95628
0.008091 -13.26910 -12.97489 -13.08294 -12.82220 -12.95628
0.008394 -13.28315 -12.98099 -13.08232 -12.81198 -12.95628
0.008702 -13.32147 -13.01122 -13.13189 -12.85173 -12.95628
0.009015 -13.34070 -13.02201 -13.14748 -12.85704 -12.95628
0.009334 -13.32482 -12.99778 -13.10946 -12.80882 -12.95628
0.009659 -13.32210 -12.98647 -13.08846 -12.77729 -12.95628
0.009989 -13.33533 -12.99121 -13.11044 -12.78882 -12.95628
0.010325 -13.40510 -13.05212 -13.20526 -12.87271 -12.95628
0.010666 -13.44856 -13.08672 -13.25925 -12.91571 -12.95628
0.011013 -13.41966 -13.04884 -13.19654 -12.84182 -12.95628
0.011366 -13.42898 -13.04924 -13.18610 -12.82023 -12.95628
0.011724 -13.50280 -13.11374 -13.27665 -12.89911 -12.95628
0.012087 -13.49311 -13.09470 -13.28209 -12.89280 -12.95628
0.012456 -13.57065 -13.16280 -13.38832 -12.98711 -12.95628
0.012831 -13.60489 -13.18753 -13.40126 -12.98802 -12.95628
0.013211 -13.59130 -13.16428 -13.39117 -12.96565 -12.95628
0.013597 -13.57510 -13.13828 -13.49817 -13.06016 -12.95628
0.013988 -13.58763 -13.14108 -13.68402 -13.23358 -12.95628
0.014385 -13.56359 -13.10716 -13.47100 -13.00788 -12.95628
0.014787 -13.65649 -13.18996 -13.52196 -13.04584 -12.95628
0.015195 -13.64016 -13.16336 -13.56324 -13.07386 -12.95628
0.015608 -13.63983 -13.15268 -13.56362 -13.06084 -12.95628
0.016027 -13.53273 -13.03522 -13.44318 -12.92695 -12.95628
0.016452 -13.58225 -13.07436 -13.45887 -12.92911 -12.95628
0.016882 -13.58403 -13.06543 -13.46388 -12.92014 -12.95628
0.017318 -13.59287 -13.06375 -13.45208 -12.89455 -12.95628
0.017759 -13.64424 -13.10428 -13.50804 -12.93627 -12.95628
0.018206 -13.61763 -13.06660 -13.51160 -12.92527 -12.95628
0.018658 -13.57892 -13.01687 -13.43977 -12.83888 -12.95628
0.019116 -13.57988 -13.00673 -13.46404 -12.84847 -12.95628
0.019579 -13.62036 -13.03600 -13.56100 -12.93057 -12.95628
0.020048 -13.65145 -13.05566 -14.01473 -13.36910 -12.95628
0.020523 -13.62603 -13.01876 -13.72390 -13.06296 -12.95628
0.021003 -13.63151 -13.01263 -13.52482 -12.84839 -12.95628
0.021488 -13.63500 -13.00450 -13.73671 -13.04473 -12.95628
0.021979 -13.56666 -12.92430 -13.53474 -12.82687 -12.95628
0.022476 -13.55461 -12.90044 -13.38852 -12.66478 -12.95628
0.022978 -13.60494 -12.93868 -13.54356 -12.80355 -12.95628
0.023486 -13.63484 -12.95648 -13.78266 -13.02636 -12.95628
0.023999 -13.59615 -12.90540 -13.63994 -12.86692 -12.95628
0.024518 -13.58410 -12.88121 -13.77749 -12.98807 -12.95628
0.025043 -13.62036 -12.90489 -13.96818 -13.16175 -12.95628
0.025573 -13.61395 -12.88601 -13.61479 -12.79146 -12.95628
0.026108 -13.64478 -12.90418 -13.91694 -13.07645 -12.95628
0.026649 -13.62983 -12.87612 -13.93798 -13.07969 -12.95628
0.027196 -13.60641 -12.83981 -13.95297 -13.07716 -12.95628
0.027748 -13.61183 -12.83218 -13.89657 -13.00302 -12.95628
0.028306 -13.61967 -12.82685 -13.62345 -12.71199 -12.95628
0.028869 -13.58776 -12.78153 -13.86865 -12.93894 -12.95628
0.029438 -13.62731 -12.80768 -99.00000 -99.00000 -12.95628
0.030012 -13.60254 -12.76933 -99.00000 -99.00000 -12.95628
0.030592 -13.56365 -12.71678 -99.00000 -99.00000 -12.95628
0.031178 -13.59711 -12.73633 -99.00000 -99.00000 -12.95628
0.031769 -13.58786 -12.71314 -99.00000 -99.00000 -12.95628
0.032365 -13.58085 -12.69214 -99.00000 -99.00000 -12.95628
0.032968 -13.57518 -12.67212 -99.00000 -99.00000 -12.95628
0.033575 -13.58420 -12.66665 -99.00000 -99.00000 -12.95628
0.034189 -13.54232 -12.61021 -99.00000 -99.00000 -12.95628
0.034807 -13.55349 -12.91814 -99.00000 -99.00000 -12.95628

## Sheet: Table_Counting_endosomes
Counting presence of intact, pinching and broken membranes of endosomes
Echo18 – 210804 – 20 min
tomo name	Empty vesicles			Virus-containing vesicles				uncertain position (percentage)
	whole	pinching	broken	whole	pinching	broken
210804_tomo1_rec.mrc	10	7	0	0	1	0		2
210804_tomo2_rec.mrc	11	4	0	1	3	0		2
210804_tomo3_rec.mrc	12	4	5	0	0	0		5
210804_tomo4_rec.mrc	11	3	2	2	1	0		10
210804_tomo5_rec.mrc	33	3	1	0	0	0		5
210804_tomo6_rec.mrc	24	4	2	2	0	1		10
210804_tomo7_rec.mrc	18	10	1	1	0	0		5
210804_tomo8_rec.mrc	15	4	1	2	2	0		5
210804_tomo9_rec.mrc	5	3	0	1	0	0		10
210804_tomo10_rec.mrc	11	5	0	0	1	0		10
210804_tomo11_rec.mrc	10	5	0	0	0	0		5
210804_tomo12_rec.mrc	4	3	0	0	0	0		10
210804_tomo13_rec.mrc	11	4	0	0	1	1		10
sum	175	59	12	9	9	2
sum subtotal	246			20
percentage	71.1382	23.9837	4.87805	45	45	10
Echo18 – 210527 – 30 min
tomo name	Empty vesicles			Virus-containing vesicles				uncertain position (percentage)
	whole	pinching	broken	whole	pinching	broken
210527_tomo1_copy_rec.mrc	5	0	1	1	0	0		5
210527_tomo2_copy_rec.mrc	14	2	1	1	1	0		5
210527_tomo3_copy_rec.mrc	0	1	0	0	0	0		5
210527_tomo4_copy_rec.mrc	0	0	0	0	0	0		0
210527_tomo6_copy_rec.mrc	2	0	0	0	0	0		2
210527_tomo7_copy_rec.mrc	1	0	0	0	0	0		2
210527_tomo8_copy_rec.mrc	4	1	1	0	0	0		2
210527_tomo9_copy_rec.mrc	1	0	0	0	0	0		5
210527_tomo10_copy_rec.mrc	3	0	0	0	0	0		5
210527_tomo11_copy_rec.mrc	1	0	0	0	0	0		5
210527_tomo12_copy_rec.mrc	5	1	2	1	0	0		2
210527_tomo13_copy_rec.mrc	0	0	0	0	0	0		0
sum	36	5	5	3	1	0
sum subtotal	46			4
percentage	78.2609	10.8696	10.8696	75	25	0
	Empty vesicles				Virus-containing vesicles
Enterovirus_71_30min	whole	pinched	broken	uncertain Nr	whole	pinched	broken	uncertain Nr
tomo1	8	0	0	2	0	0	1	0
tomo3	1	5	0	1	0	0	0	0
tomo4	5	3	0	0	1	1	0	0
tomo5	5	4	0	2	1	0	0	0
tomo7	7	3	0	4	0	1	0	0
tomo9	38	29	0	0	0	1	0	0
tomo10	17	11	1	8	3	1	0	0
tomo11	27	29	9	0	0	0	1	0
tomo13	50	24	2	9	0	1	0	1
sum	158	108	12	26	5	5	2	1
sum subtotal	278				12
percentage	56.8345	38.8489	4.31655		41.6667	41.6667	16.6667
	Empty vesicles				Virus-containing vesicles
Enterovirus_71_60 min	whole	pinched	broken	uncertain Nr	whole	pinched	broken	uncertain Nr
tomo1	11	3	0	0	1	0	0	0
tomo5	6	4	0	0	0	0	0	0
tomo11	3	2	0	0	0	1	0	0
tomo12	11	2	0	0	1	0	0	0
tomo14	0	1	0	0	0	0	0	0
tomo15	7	5	0	0	0	0	0	0
tomo16	18	9	1	0	0	0	1	0
tomo17	0	2	1	0	0	1	0	0
tomo18	2	1	0	0	0	1	0	0
tomo19	5	0	0	0	0	0	0	0
tomo3	13	4	1	4	1	1	0	0
sum	76	33	3	4	3	4	1	0
sum subtotal	112				8
percentage	67.8571	29.4643	2.67857		37.5	50	12.5
	Empty vesicles				Virus-containing vesicles
Echovirus_30_20min	whole	pinched	broken	uncertain Nr	whole	pinched	broken	uncertain Nr
tomo17	1	2	0	0	0	0	0	1
tomo18	2	0	0	2	0	1	0	0
tomo21	11	10	0	3	3	2	0	1
tomo13	26	3	2	0	0	0	0	1
sum	40	15	2	5	3	3	0	3
sum subtotal	57				6
percentage	70.1754	26.3158	3.50877		50	50	0
	Empty vesicles				Virus-containing vesicles
Echovirus30_30min	whole	pinched	broken	uncertain Nr	whole	pinched	broken	uncertain Nr
tomo5	6	4	1	6	0	0	0	0
tomo6	7	2	0	4	0	1	1	0
tomo7	5	10	4	6	0	0	0	1
tomo8	13	6	0	0	0	1	0	2
tomo10	2	1	1	0	0	0	0	0
tomo11	10	3	2	5	0	1	1	0
sum	43	26	8		0	3	2
sum subtotal	77				5
percentage	55.8442	33.7662	10.3896		0	60	40
	Empty vesicles				Virus-containing vesicles
Echovirus30_60 min	whole	pinched	broken	uncertain Nr	whole	pinched	broken	uncertain Nr
tomo24	27	13	6	6	0	1	1	0
tomo26	62	11	12	7	0	0	2	0
tomo30	23	2	1	0	0	1	2	1
tomo31	30	18	1	3	1	0	2	0
tomo36	1	2	0	0	0	0	0	1
tomo41	8	1	1	0	0	1	0	1
tomo42	0	0	0	0	0	0	0	0
tomo43	6	2	2	0	0	0	1	0
sum	157	49	23		1	3	8
sum subtotal	229				12
percentage	68.559	21.3974	10.0437		8.33333	25	66.6667
HRV2 – 210929_cos7_HRV2_1h_DMEM
tomo name	Empty vesicles			Virus-containing vesicles			uncertain position (percentage)
	whole	pinching	broken	whole	pinching	broken
tomo1	6	1	1	1	0	1	2
tomo2	7	6	0	1	2	1	5
tomo3	3	2	1	1	0	0	2
tomo4	3	4	0	0	0	0	5
tomo5	3	3	0	0	2	0	2
tomo6	7	5	0	0	3	0	5
tomo7	2	7	0	5	1	1	2
tomo8	5	2	1	1	1	0	5
tomo9	4	5	1	1	0	2	10
tomo10	5	5	0	1	0	1	1
tomo12	4	6	0	3	0	2	5
tomo13	10	6	2	2	0	2	5
tomo14	7	4	0	0	0	0	0
tomo16	4	5	0	2	1	0	5
tomo18	2	1	0	1	1	0	2
tomo19	3	5	0	2	1	0	2
tomo20	3	6	1	1	0	0	5
tomo21	3	5	0	2	0	0	2
tomo22	8	0	0	1	0	0	2
tomo23	7	3	0	0	0	3	1
tomo24	2	3	0	1	2	0	1
tomo25	4	4	0	2	0	0	1
tomo26	8	1	1	0	0	1	5
tomo27	2	2	0	1	0	0	1
tomo28	8	2	1	1	2	2	10
tomo29	8	3	0	3	3	1	10
sum	128	96	9	33	19	17
sum subtotal	233			69
HRV2 – 20190808 - 30 min
tomo name	Empty vesicles			Virus-containing vesicles			uncertain position (percentage)
	whole	pinching	broken	whole	pinching	broken
20190808_tomo1.rec	1	0	0	1	0	0	10
20190808_tomo2.rec	3	1	0	1	0	0	5
20190808_tomo3.rec	4	2	0	0	0	0	2
20190808_tomo4.rec	0	1	0	0	1	0	5
20190808_tomo5.rec	0	0	0	0	0	0	50
20190808_tomo7.rec	1	1	0	0	0	0	0
20190808_tomo8.rec	0	0	0	0	1	0	0
20190808_tomo9.rec	0	0	0	1	1	0	1
20190808_tomo10_full.rec	7	1	0	0	0	0	0
20190808_tomo11.rec	2	4	0	0	0	0	0
20190808_tomo12.rec	1	1	0	0	0	0	0
20190808_tomo14.rec	8	0	0	0	0	0	0
20190808_tomo15.rec	3	0	0	1	0	0	0
20190808_tomo16.rec	2	1	0	0	1	0	1
20190808_tomo17.rec	2	1	0	0	1	0	5
20190808_tomo19.rec	1	0	0	0	0	0	5
20190808_tomo20.rec	5	2	0	0	0	0	0
20190808_tomo21.rec	3	1	0	0	0	0	0
20190808_tomo22.rec	0	0	0	0	1	0	0
20190808_tomo23.rec	4	0	0	1	0	0	0
20190808_tomo24.rec	1	0	1	0	0	0	5
20190808_tomo25.rec	0	1	1	0	0	1	2
20190808_tomo27.rec	4	0	0	1	0	0	0
20190808_tomo28.rec	0	0	0	0	1	0	2
20190808_tomo29.rec	0	0	2	1	0	0	0
20190808_tomo30.rec	0	0	0	1	0	0	0
20190808_tomo31.rec	0	0	0	1	0	0	0
20190808_tomo32.rec	2	0	0	0	0	0	5
20190808_tomo33.rec	2	1	0	1	0	0	5
sum	56	18	4	10	7	1
sum subtotal	78			18
percentage	71.7949	23.0769	5.12821	55.5556	38.8889	5.55556
HRV2 – 20190918 – 7 min
tomo name	Empty vesicles			Virus-containing vesicles			uncertain position (percentage)
	whole	pinching	broken	whole	pinching	broken
20190918_7mpi_tomo3.rec	0	1	0	0	0	0	2
20190918_7mpi_tomo4.rec	0	0	0	0	2	0	2
20190918_7mpi_tomo5.rec	0	0	0	0	1	0	5
20190918_7mpi_tomo6.rec	0	0	0	0	1	0	5
20190918_7mpi_tomo7.rec	3	2	0	1	1	0	5
20190918_7mpi_tomo8.rec	3	1	0	0	1	0	5
sum	6	4	0	1	6	0
sum subtotal	10			7
percentage	60	40	0	14.2857	85.7143	0
HRV2 – 210730 – 60 min
tomo name	Empty vesicles			Virus-containing vesicles			uncertain position (percentage)
	whole	pinching	broken	whole	pinching	broken
210730_tomo10_rec.mrc	6	3	4	0	1	1	2
210730_tomo11_rec.mrc	7	17	1	0	3	0	2
210730_tomo12_rec.mrc	18	14	2	3	3	2	5
210730_tomo13_rec.mrc	9	8	1	4	4	1	5
210730_tomo14_rec.mrc	9	2	6	0	0	1	0
210730_tomo15_rec.mrc	13	7	2	3	0	0	2
210730_tomo16_rec.mrc	19	3	1	0	0	0	0
210730_tomo17_rec.mrc	10	4	1	1	0	0	2
210730_tomo18_rec.mrc	9	5	3	2	0	0	2
210730_tomo19_rec.mrc	33	6	1	0	1	0	2
sum	133	69	22	13	12	5
sum subtotal	224			30
HRV2 – 210811 – 60 min
tomo name	Empty vesicles			Virus-containing vesicles			uncertain position (percentage)
	whole	pinching	broken	whole	pinching	broken
210811_tomo1_rec.mrc	5	0	1	0	0	0	0
210811_tomo2_rec.mrc	14	5	0	0	0	0	0
210811_tomo3_rec.mrc	9	5	0	0	0	0	0
210811_tomo4_rec.mrc	19	4	1	4	1	1	2
210811_tomo5_rec.mrc	10	0	0	1	0	0	0
210811_tomo6_rec.mrc	37	2	2	1	0	1	5
210811_tomo7_rec.mrc	24	8	2	0	0	0	2
210811_tomo8_rec.mrc	3	4	0	0	0	0	0
210811_tomo9_rec.mrc	11	3	1	1	0	0	1
210811_tomo10_rec.mrc	4	3	0	0	0	0	2
sum	136	34	7	7	1	2
sum subtotal	177			10
percentage (all 1hpi)	62.6183	31.388	5.99369	48.6239	29.3578	22.0183
non-infected - 220815
tomo name
	whole	pinching	broken
Tomo10/tomo_rec.mrc	32	6	1
Tomo11/tomo_rec.mrc	39	6	7
Tomo18/tomo_rec.mrc	55	9	8
Tomo19/tomo_rec.mrc	50	10	15
Tomo27/tomo_rec.mrc	20	5	2
Tomo29/tomo_rec.mrc	10	5	6
Tomo31/tomo_rec.mrc	21	4	3
Tomo39/tomo_rec.mrc	27	11	3
Tomo49/tomo_rec.mrc	12	12	1
Tomo30/tomo_rec.mrc	8	6	2
Tomo51/tomo_rec.mrc	18	12	11
Tomo42/tomo_rec.mrc	33	16	3
Tomo46/tomo_rec.mrc	18	12	5
Tomo22/tomo_rec.mrc	23	12	0
Tomo48/tomo_rec.mrc	15	12	2
sum	381	138	69	588
percentage	64.7959	23.4694	11.7347
